# Supplementary material for: μ-2,5-Dihy­droxy­terephthalato-bis­[tri­aqua­(1,10-phenanthroline)zinc] dihy­droxy­terephthalate
Source: Acta Crystallogr Sect E Struct Rep Online. 2012 Nov 17;68(Pt 12):m1503–4. doi: 10.1107/S1600536812045837 (PMC3588754; doi:10.1107/S1600536812045837)
Supplement: Supplementary file 1 [file e-68-m1503-sup1.cif]

##############################################################################
#                                                                            #
# This CIF contains the data in a paper accepted for publication in          #
# Acta Crystallographica Section E. It conforms to the requirements of       #
# Notes for Authors for Acta Crystallographica Section E, and has been       #
# peer reviewed under the auspices of the IUCr Commission on Journals.       #
#                                                                            #
# Full details of the Crystallographic Information File format               #
# are given in the paper "The Crystallographic Information File (CIF):       #
# a New Standard Archive File for Crystallography" by S. R. Hall, F. H.      #
# Allen and I. D. Brown [Acta Cryst. (1991), A47, 655-685].                  #
#                                                                            #
# The current version of the core CIF dictionary is obtainable from          #
# ftp://ftp.iucr.org/pub/cif_core.dic.                                       #
#                                                                            #
# Software is freely available for graphical display of the structure(s)     #
# in this CIF. For information consult the CIF software page                 #
# http://www.iucr.org/resources/cif/software.                                #
#                                                                            #
# This file may be used for bona fide research purposes within the           #
# scientific community so long as proper attribution is given to the journal # 
# article from which it was obtained.                                        #
#                                                                            #
##############################################################################
data_I
_audit_creation_method     SHELXL-97
_chemical_name_systematic
;
\m-2,5-Dihydroxyterephthalato-bis[triaqua(1,10-phenanthroline)zinc]
dihydroxyterephthalate
;
_chemical_name_common     ?
_chemical_formula_moiety     'C32 H32 N4 O12 Zn2 2+, C8 H4 O6 2-'
_chemical_formula_sum     'C40 H36 N4 O18 Zn2'
_chemical_formula_iupac     '[Zn2 (C8 H4 O6) (C12 H8 N2)2 (H2 O)6] (C8 H4 O6)'
_chemical_formula_weight     991.46
_chemical_melting_point     ?
_symmetry_cell_setting     triclinic
_symmetry_space_group_name_H-M     'P -1'
_symmetry_space_group_name_Hall     '-P 1'
loop_
    _symmetry_equiv_pos_as_xyz
    'x, y, z'
    '-x, -y, -z'
_cell_length_a     8.765(5)
_cell_length_b     10.697(5)
_cell_length_c     11.062(5)
_cell_angle_alpha     106.994(5)
_cell_angle_beta     92.226(5)
_cell_angle_gamma     90.977(5)
_cell_volume     990.7(9)
_cell_formula_units_Z     1
_cell_measurement_reflns_used     1867
_cell_measurement_theta_min     2.33
_cell_measurement_theta_max     24.89
_cell_measurement_temperature     293(2)
_exptl_crystal_description     block
_exptl_crystal_colour     colorless
_exptl_crystal_size_max     0.25
_exptl_crystal_size_mid     0.18
_exptl_crystal_size_min     0.15
_exptl_crystal_density_diffrn     1.662
_exptl_crystal_density_meas     ?
_exptl_crystal_density_method     'not measured'
_exptl_crystal_F_000     508
_exptl_absorpt_coefficient_mu     1.299
_exptl_absorpt_correction_type     multi-scan
_exptl_absorpt_process_details     '(SADABS; Bruker, 2002)'
_exptl_absorpt_correction_T_min     0.7372
_exptl_absorpt_correction_T_max     0.8290
_exptl_special_details     ?
_diffrn_ambient_temperature     293(2)
_diffrn_radiation_type     MoK\a
_diffrn_radiation_wavelength     0.71073
_diffrn_radiation_source     'fine-focus sealed tube'
_diffrn_radiation_monochromator     graphite
_diffrn_measurement_device_type     'Bruker SMART APEXII CCD'
_diffrn_measurement_method     '\w scan'
_diffrn_detector_area_resol_mean     ?
_diffrn_reflns_number     5446
_diffrn_reflns_av_R_equivalents     0.0186
_diffrn_reflns_av_sigmaI/netI     0.0372
_diffrn_reflns_theta_min     1.93
_diffrn_reflns_theta_max     25.98
_diffrn_reflns_theta_full     25.00
_diffrn_measured_fraction_theta_max     0.985
_diffrn_measured_fraction_theta_full     0.991
_diffrn_reflns_limit_h_min     -10
_diffrn_reflns_limit_h_max     5
_diffrn_reflns_limit_k_min     -13
_diffrn_reflns_limit_k_max     13
_diffrn_reflns_limit_l_min     -13
_diffrn_reflns_limit_l_max     13
_diffrn_standards_number     ?
_diffrn_standards_interval_count     ?
_diffrn_standards_interval_time     ?
_diffrn_standards_decay_%     ?
_refine_special_details
;
Refinement of <i>F</i>^2^ against ALL reflections. The weighted <i>R</i>-factor
<i>wR</i> and goodness of fit <i>S</i> are based on <i>F</i>^2^, conventional
<i>R</i>-factors <i>R</i> are based on <i>F</i>, with <i>F</i> set to zero for
negative <i>F</i>^2^. The threshold expression of <i>F</i>^2^ >
2\s(<i>F</i>^2^) is used only for calculating <i>R</i>-factors(gt) <i>etc</i>.
and is not relevant to the choice of reflections for refinement.
<i>R</i>-factors based on <i>F</i>^2^ are statistically about twice as large
as those based on <i>F</i>, and <i>R</i>- factors based on ALL data will be
even larger.
;
_reflns_number_total     3824
_reflns_number_gt     3205
_reflns_threshold_expression     I>2\s(I)
_refine_ls_structure_factor_coef     Fsqd
_refine_ls_matrix_type     full
_refine_ls_R_factor_all     0.0469
_refine_ls_R_factor_gt     0.0360
_refine_ls_wR_factor_gt     0.0806
_refine_ls_wR_factor_ref     0.0861
_refine_ls_goodness_of_fit_ref     1.041
_refine_ls_restrained_S_all     1.041
_refine_ls_number_reflns     3824
_refine_ls_number_parameters     289
_refine_ls_number_restraints     0
_refine_ls_hydrogen_treatment     constr
_refine_ls_weighting_scheme     calc
_refine_ls_weighting_details
         'calc w=1/[\s^2^(Fo^2^)+(0.0372P)^2^+0.4840P] where P=(Fo^2^+2Fc^2^)/3'
_atom_sites_solution_hydrogens     geom
_atom_sites_solution_primary     direct
_atom_sites_solution_secondary     difmap
_refine_ls_shift/su_max     0.001
_refine_ls_shift/su_mean     0.000
_refine_diff_density_max     0.329
_refine_diff_density_min     -0.287
_refine_ls_extinction_method     none
_refine_ls_extinction_coef     ?
loop_
    _atom_type_symbol
    _atom_type_description
    _atom_type_scat_dispersion_real
    _atom_type_scat_dispersion_imag
    _atom_type_scat_source
    'C' 'C' 0.0033 0.0016
                         'International Tables Vol C Tables 4.2.6.8 and 6.1.1.4'
    'H' 'H' 0.0000 0.0000
                         'International Tables Vol C Tables 4.2.6.8 and 6.1.1.4'
    'N' 'N' 0.0061 0.0033
                         'International Tables Vol C Tables 4.2.6.8 and 6.1.1.4'
    'O' 'O' 0.0106 0.0060
                         'International Tables Vol C Tables 4.2.6.8 and 6.1.1.4'
    'Zn' 'Zn' 0.2839 1.4301
                         'International Tables Vol C Tables 4.2.6.8 and 6.1.1.4'
_computing_data_collection     'APEX2 (Bruker, 2002)'
_computing_cell_refinement     'SAINT (Bruker, 2002)'
_computing_data_reduction     'SAINT (Bruker, 2002)'
_computing_structure_solution     'SHELXTL (Sheldrick, 2008)'
_computing_structure_refinement     'SHELXL97 (Sheldrick, 2008)'
_computing_molecular_graphics     'DIAMOND (Brandenburg, 1999)'
_computing_publication_material     'SHELXTL (Sheldrick, 2008)'
loop_
    _atom_site_type_symbol
    _atom_site_label
    _atom_site_fract_x
    _atom_site_fract_y
    _atom_site_fract_z
    _atom_site_U_iso_or_equiv
    _atom_site_adp_type
    _atom_site_calc_flag
    _atom_site_refinement_flags
    _atom_site_occupancy
    _atom_site_symmetry_multiplicity
    _atom_site_disorder_assembly
    _atom_site_disorder_group
    Zn Zn1 0.50422(4) 0.32879(3) 0.16460(3) 0.03368(11) Uani d . 1 1 . .
    C C1 0.4116(3) 0.0549(3) 0.1904(3) 0.0410(7) Uani d . 1 1 . .
    H H1 0.5020 0.0258 0.1515 0.049 Uiso calc R 1 1 . .
    C C2 0.3222(4) -0.0322(3) 0.2306(3) 0.0490(8) Uani d . 1 1 . .
    H H2 0.3518 -0.1180 0.2177 0.059 Uiso calc R 1 1 . .
    C C3 0.1916(4) 0.0092(3) 0.2888(3) 0.0534(9) Uani d . 1 1 . .
    H H3 0.1321 -0.0478 0.3178 0.064 Uiso calc R 1 1 . .
    C C4 0.1455(3) 0.1379(3) 0.3054(3) 0.0468(8) Uani d . 1 1 . .
    C C5 0.0065(4) 0.1877(4) 0.3598(3) 0.0634(10) Uani d . 1 1 . .
    H H5 -0.0560 0.1351 0.3920 0.076 Uiso calc R 1 1 . .
    C C6 -0.0360(4) 0.3089(4) 0.3656(3) 0.0643(11) Uani d . 1 1 . .
    H H6 -0.1282 0.3382 0.4008 0.077 Uiso calc R 1 1 . .
    C C7 0.0574(3) 0.3950(3) 0.3186(3) 0.0518(8) Uani d . 1 1 . .
    C C8 0.0161(4) 0.5197(4) 0.3177(3) 0.0677(11) Uani d . 1 1 . .
    H H8 -0.0762 0.5528 0.3500 0.081 Uiso calc R 1 1 . .
    C C9 0.1111(5) 0.5934(4) 0.2692(4) 0.0735(12) Uani d . 1 1 . .
    H H9 0.0833 0.6761 0.2667 0.088 Uiso calc R 1 1 . .
    C C10 0.2505(4) 0.5432(3) 0.2235(3) 0.0600(9) Uani d . 1 1 . .
    H H10 0.3157 0.5949 0.1925 0.072 Uiso calc R 1 1 . .
    C C11 0.1974(3) 0.3504(3) 0.2684(3) 0.0386(6) Uani d . 1 1 . .
    C C12 0.2414(3) 0.2194(3) 0.2602(2) 0.0357(6) Uani d . 1 1 . .
    C C13 0.7999(3) 0.2201(3) 0.0587(2) 0.0319(6) Uani d . 1 1 . .
    C C14 0.9054(3) 0.1076(2) 0.0300(2) 0.0274(5) Uani d . 1 1 . .
    C C15 0.8650(3) -0.0063(2) 0.0586(2) 0.0300(6) Uani d . 1 1 . .
    H H15 0.7743 -0.0104 0.0985 0.036 Uiso calc R 1 1 . .
    C C16 0.9569(3) -0.1134(2) 0.0290(2) 0.0296(5) Uani d . 1 1 . .
    C C17 0.4052(3) 0.2683(3) 0.5940(3) 0.0377(6) Uani d . 1 1 . .
    C C18 0.4543(3) 0.1290(2) 0.5460(2) 0.0307(6) Uani d . 1 1 . .
    C C19 0.5797(3) 0.0989(2) 0.4716(2) 0.0338(6) Uani d . 1 1 . .
    H H19 0.6340 0.1660 0.4531 0.041 Uiso calc R 1 1 . .
    C C20 0.6264(3) -0.0285(2) 0.4243(2) 0.0334(6) Uani d . 1 1 . .
    N N1 0.3740(2) 0.1776(2) 0.2049(2) 0.0346(5) Uani d . 1 1 . .
    N N2 0.2937(3) 0.4250(2) 0.2225(2) 0.0419(6) Uani d . 1 1 . .
    O O1 0.6766(2) 0.20561(17) 0.10775(18) 0.0382(4) Uani d . 1 1 . .
    O O2 0.8398(2) 0.32217(18) 0.0314(2) 0.0447(5) Uani d . 1 1 . .
    O O3 0.9102(2) -0.22265(18) 0.0592(2) 0.0461(5) Uani d . 1 1 . .
    H H3A 0.9735 -0.2795 0.0370 0.069 Uiso calc R 1 1 . .
    O O4 0.4677(3) 0.35176(18) 0.5525(2) 0.0592(7) Uani d . 1 1 . .
    O O5 0.3055(3) 0.29470(18) 0.6758(2) 0.0500(5) Uani d . 1 1 . .
    O O6 0.7485(3) -0.05155(19) 0.3502(2) 0.0563(6) Uani d . 1 1 . .
    H H6A 0.7647 -0.1301 0.3282 0.084 Uiso calc R 1 1 . .
    O O1W 0.4148(2) 0.28676(19) -0.03067(18) 0.0434(5) Uani d . 1 1 . .
    H H1WA 0.3083 0.2617 -0.0317 0.052 Uiso d R 1 1 . .
    H H1WB 0.4161 0.3598 -0.0582 0.052 Uiso d R 1 1 . .
    O O2W 0.6253(2) 0.49092(17) 0.12905(17) 0.0371(4) Uani d . 1 1 . .
    H H2WA 0.7050 0.4415 0.0879 0.045 Uiso d R 1 1 . .
    H H2WB 0.6629 0.5567 0.1971 0.045 Uiso d R 1 1 . .
    O O3W 0.5968(2) 0.39846(17) 0.35216(17) 0.0380(4) Uani d . 1 1 . .
    H H3WA 0.5567 0.3612 0.4060 0.046 Uiso d R 1 1 . .
    H H3WB 0.5806 0.4777 0.3793 0.046 Uiso d R 1 1 . .
loop_
    _atom_site_aniso_label
    _atom_site_aniso_U_11
    _atom_site_aniso_U_22
    _atom_site_aniso_U_33
    _atom_site_aniso_U_12
    _atom_site_aniso_U_13
    _atom_site_aniso_U_23
    Zn1 0.03234(18) 0.02944(18) 0.04078(19) 0.00700(12) 0.01051(13) 0.01119(13)
    C1 0.0402(16) 0.0353(15) 0.0467(17) -0.0007(13) -0.0064(13) 0.0120(13)
    C2 0.058(2) 0.0409(17) 0.0477(18) -0.0125(15) -0.0175(16) 0.0160(14)
    C3 0.061(2) 0.057(2) 0.0446(18) -0.0277(18) -0.0106(16) 0.0206(16)
    C4 0.0400(17) 0.063(2) 0.0343(16) -0.0155(15) -0.0036(13) 0.0107(14)
    C5 0.044(2) 0.091(3) 0.050(2) -0.018(2) 0.0094(16) 0.011(2)
    C6 0.0291(17) 0.102(3) 0.048(2) -0.0024(19) 0.0123(15) 0.000(2)
    C7 0.0350(16) 0.069(2) 0.0410(17) 0.0148(16) -0.0012(13) -0.0009(15)
    C8 0.047(2) 0.085(3) 0.057(2) 0.029(2) 0.0002(17) -0.002(2)
    C9 0.081(3) 0.058(2) 0.074(3) 0.040(2) -0.002(2) 0.007(2)
    C10 0.068(2) 0.050(2) 0.065(2) 0.0224(17) 0.0092(18) 0.0192(17)
    C11 0.0307(14) 0.0508(17) 0.0319(14) 0.0062(13) 0.0012(12) 0.0081(13)
    C12 0.0293(14) 0.0456(16) 0.0305(14) -0.0035(12) -0.0027(11) 0.0093(12)
    C13 0.0296(14) 0.0303(14) 0.0331(14) 0.0045(11) 0.0008(11) 0.0048(11)
    C14 0.0230(12) 0.0291(13) 0.0270(12) 0.0053(10) 0.0003(10) 0.0033(10)
    C15 0.0215(13) 0.0336(14) 0.0340(14) 0.0037(10) 0.0072(10) 0.0076(11)
    C16 0.0285(13) 0.0277(13) 0.0316(13) -0.0013(11) 0.0006(11) 0.0074(11)
    C17 0.0541(18) 0.0248(14) 0.0333(14) 0.0011(12) 0.0027(13) 0.0068(11)
    C18 0.0399(15) 0.0221(12) 0.0296(13) 0.0005(11) -0.0001(11) 0.0071(10)
    C19 0.0412(15) 0.0210(12) 0.0387(15) -0.0053(11) 0.0038(12) 0.0081(11)
    C20 0.0379(15) 0.0276(13) 0.0349(14) 0.0012(11) 0.0051(12) 0.0091(11)
    N1 0.0306(12) 0.0355(13) 0.0381(12) 0.0005(10) 0.0001(10) 0.0115(10)
    N2 0.0410(14) 0.0395(13) 0.0450(14) 0.0138(11) 0.0050(11) 0.0111(11)
    O1 0.0308(10) 0.0313(10) 0.0540(12) 0.0106(8) 0.0151(9) 0.0124(9)
    O2 0.0440(12) 0.0337(11) 0.0599(13) 0.0102(9) 0.0169(10) 0.0167(10)
    O3 0.0384(11) 0.0346(11) 0.0705(14) 0.0081(9) 0.0190(10) 0.0211(10)
    O4 0.1041(19) 0.0225(10) 0.0548(13) 0.0075(11) 0.0337(13) 0.0132(9)
    O5 0.0615(14) 0.0293(10) 0.0564(13) 0.0071(10) 0.0205(11) 0.0058(9)
    O6 0.0590(14) 0.0323(11) 0.0774(16) 0.0039(10) 0.0363(12) 0.0113(11)
    O1W 0.0437(12) 0.0450(11) 0.0452(11) 0.0008(9) 0.0007(9) 0.0191(9)
    O2W 0.0425(11) 0.0287(10) 0.0407(11) 0.0044(8) 0.0081(9) 0.0097(8)
    O3W 0.0471(11) 0.0270(9) 0.0401(11) 0.0057(8) 0.0097(9) 0.0090(8)
_geom_special_details
;
All s.u.'s (except the s.u. in the dihedral angle between two l.s. planes) are
estimated using the full covariance matrix. The cell s.u.'s are taken into
account individually in the estimation of s.u.'s in distances, angles and
torsion angles; correlations between s.u.'s in cell parameters are only used
when they are defined by crystal symmetry. An approximate (isotropic)
treatment of cell s.u.'s is used for estimating s.u.'s involving l.s. planes.
;
loop_
    _geom_bond_atom_site_label_1
    _geom_bond_atom_site_label_2
    _geom_bond_site_symmetry_2
    _geom_bond_distance
    _geom_bond_publ_flag
    Zn1 O1 . 2.0181(19) y
    Zn1 O1W . 2.184(2) y
    Zn1 O2W . 2.1581(19) y
    Zn1 O3W . 2.113(2) y
    Zn1 N1 . 2.124(2) y
    Zn1 N2 . 2.156(2) y
    C1 N1 . 1.324(3) ?
    C1 C2 . 1.388(4) ?
    C1 H1 . 0.9300 ?
    C2 C3 . 1.353(5) ?
    C2 H2 . 0.9300 ?
    C3 C4 . 1.403(5) ?
    C3 H3 . 0.9300 ?
    C4 C12 . 1.407(4) ?
    C4 C5 . 1.422(5) ?
    C5 C6 . 1.339(5) ?
    C5 H5 . 0.9300 ?
    C6 C7 . 1.441(5) ?
    C6 H6 . 0.9300 ?
    C7 C8 . 1.391(5) ?
    C7 C11 . 1.400(4) ?
    C8 C9 . 1.364(6) ?
    C8 H8 . 0.9300 ?
    C9 C10 . 1.397(5) ?
    C9 H9 . 0.9300 ?
    C10 N2 . 1.322(4) ?
    C10 H10 . 0.9300 ?
    C11 N2 . 1.362(4) ?
    C11 C12 . 1.437(4) ?
    C12 N1 . 1.356(3) ?
    C13 O1 . 1.255(3) ?
    C13 O2 . 1.263(3) ?
    C13 C14 . 1.497(3) ?
    C14 C15 . 1.389(4) ?
    C14 C16 2_755 1.402(3) ?
    C15 C16 . 1.380(3) ?
    C15 H15 . 0.9300 ?
    C16 O3 . 1.367(3) ?
    C16 C14 2_755 1.402(3) ?
    C17 O4 . 1.244(3) ?
    C17 O5 . 1.258(3) ?
    C17 C18 . 1.505(4) ?
    C18 C19 . 1.384(4) ?
    C18 C20 2_656 1.401(3) ?
    C19 C20 . 1.385(4) ?
    C19 H19 . 0.9300 ?
    C20 O6 . 1.356(3) ?
    C20 C18 2_656 1.401(3) ?
    O3 H3A . 0.8200 ?
    O6 H6A . 0.8200 ?
    O1W H1WA . 0.9650 ?
    O1W H1WB . 0.9182 ?
    O2W H2WA . 0.9333 ?
    O2W H2WB . 0.9127 ?
    O3W H3WA . 0.8873 ?
    O3W H3WB . 0.8287 ?
loop_
    _geom_angle_atom_site_label_1
    _geom_angle_atom_site_label_2
    _geom_angle_atom_site_label_3
    _geom_angle_site_symmetry_1
    _geom_angle_site_symmetry_3
    _geom_angle
    _geom_angle_publ_flag
    O1 Zn1 O3W . . 93.06(8) ?
    O1 Zn1 N1 . . 90.52(9) ?
    O3W Zn1 N1 . . 92.67(8) ?
    O1 Zn1 N2 . . 168.50(8) ?
    O3W Zn1 N2 . . 90.35(8) ?
    N1 Zn1 N2 . . 78.34(9) ?
    O1 Zn1 O2W . . 93.13(8) ?
    O3W Zn1 O2W . . 86.71(7) ?
    N1 Zn1 O2W . . 176.32(8) ?
    N2 Zn1 O2W . . 98.03(9) ?
    O1 Zn1 O1W . . 90.61(8) ?
    O3W Zn1 O1W . . 171.35(7) ?
    N1 Zn1 O1W . . 95.13(8) ?
    N2 Zn1 O1W . . 87.58(9) ?
    O2W Zn1 O1W . . 85.27(7) ?
    N1 C1 C2 . . 122.9(3) ?
    N1 C1 H1 . . 118.6 ?
    C2 C1 H1 . . 118.6 ?
    C3 C2 C1 . . 119.2(3) ?
    C3 C2 H2 . . 120.4 ?
    C1 C2 H2 . . 120.4 ?
    C2 C3 C4 . . 120.3(3) ?
    C2 C3 H3 . . 119.9 ?
    C4 C3 H3 . . 119.9 ?
    C3 C4 C12 . . 117.0(3) ?
    C3 C4 C5 . . 124.0(3) ?
    C12 C4 C5 . . 119.0(3) ?
    C6 C5 C4 . . 121.2(3) ?
    C6 C5 H5 . . 119.4 ?
    C4 C5 H5 . . 119.4 ?
    C5 C6 C7 . . 121.7(3) ?
    C5 C6 H6 . . 119.1 ?
    C7 C6 H6 . . 119.1 ?
    C8 C7 C11 . . 117.5(3) ?
    C8 C7 C6 . . 124.1(3) ?
    C11 C7 C6 . . 118.4(3) ?
    C9 C8 C7 . . 119.9(3) ?
    C9 C8 H8 . . 120.1 ?
    C7 C8 H8 . . 120.1 ?
    C8 C9 C10 . . 119.3(3) ?
    C8 C9 H9 . . 120.4 ?
    C10 C9 H9 . . 120.4 ?
    N2 C10 C9 . . 122.6(4) ?
    N2 C10 H10 . . 118.7 ?
    C9 C10 H10 . . 118.7 ?
    N2 C11 C7 . . 122.6(3) ?
    N2 C11 C12 . . 117.6(2) ?
    C7 C11 C12 . . 119.7(3) ?
    N1 C12 C4 . . 122.2(3) ?
    N1 C12 C11 . . 117.9(2) ?
    C4 C12 C11 . . 119.9(3) ?
    O1 C13 O2 . . 124.5(2) ?
    O1 C13 C14 . . 117.3(2) ?
    O2 C13 C14 . . 118.2(2) ?
    C15 C14 C16 . 2_755 119.1(2) ?
    C15 C14 C13 . . 119.7(2) ?
    C16 C14 C13 2_755 . 121.2(2) ?
    C16 C15 C14 . . 121.1(2) ?
    C16 C15 H15 . . 119.4 ?
    C14 C15 H15 . . 119.4 ?
    O3 C16 C15 . . 118.2(2) ?
    O3 C16 C14 . 2_755 122.0(2) ?
    C15 C16 C14 . 2_755 119.8(2) ?
    O4 C17 O5 . . 123.5(3) ?
    O4 C17 C18 . . 118.2(3) ?
    O5 C17 C18 . . 118.3(2) ?
    C19 C18 C20 . 2_656 119.3(2) ?
    C19 C18 C17 . . 120.2(2) ?
    C20 C18 C17 2_656 . 120.5(2) ?
    C18 C19 C20 . . 121.6(2) ?
    C18 C19 H19 . . 119.2 ?
    C20 C19 H19 . . 119.2 ?
    O6 C20 C19 . . 118.7(2) ?
    O6 C20 C18 . 2_656 122.3(2) ?
    C19 C20 C18 . 2_656 119.1(2) ?
    C1 N1 C12 . . 118.5(2) ?
    C1 N1 Zn1 . . 128.2(2) ?
    C12 N1 Zn1 . . 113.14(18) ?
    C10 N2 C11 . . 118.1(3) ?
    C10 N2 Zn1 . . 129.8(2) ?
    C11 N2 Zn1 . . 112.08(18) ?
    C13 O1 Zn1 . . 131.20(17) ?
    C16 O3 H3A . . 109.5 ?
    C20 O6 H6A . . 109.5 ?
    Zn1 O1W H1WA . . 107.0 ?
    Zn1 O1W H1WB . . 112.0 ?
    H1WA O1W H1WB . . 105.5 ?
    Zn1 O2W H2WA . . 95.5 ?
    Zn1 O2W H2WB . . 118.0 ?
    H2WA O2W H2WB . . 110.3 ?
    Zn1 O3W H3WA . . 114.7 ?
    Zn1 O3W H3WB . . 108.4 ?
    H3WA O3W H3WB . . 106.6 ?
loop_
    _geom_hbond_atom_site_label_D
    _geom_hbond_atom_site_label_H
    _geom_hbond_atom_site_label_A
    _geom_hbond_site_symmetry_A
    _geom_hbond_distance_DH
    _geom_hbond_distance_HA
    _geom_hbond_distance_DA
    _geom_hbond_angle_DHA
    O1W H1WA O3 2_655 0.97 1.95 2.902(3) 170
    O1W H1WB O2W 2_665 0.92 2.01 2.911(3) 168
    O2W H2WA O2 . 0.93 1.75 2.663(3) 166
    O3 H3A O2 2_755 0.82 1.84 2.562(3) 147
    O2W H2WB O5 2_666 0.91 1.80 2.692(3) 166
    O3W H3WA O4 . 0.89 1.85 2.695(3) 158
    O3W H3WB O4 2_666 0.83 1.82 2.650(3) 175
    O6 H6A O5 2_656 0.82 1.84 2.566(3) 146
data_global
_journal_date_recd_electronic     2012-09-10
_journal_date_accepted     2012-11-06
_journal_name_full     'Acta Crystallographica, Section E'
_journal_year     2012
_journal_volume     68
_journal_issue     12
_journal_page_first     m1503
_journal_page_last     m1504
_journal_paper_category     QM
_journal_paper_doi     10.1107/S1600536812045837
_journal_coeditor_code     HB6960
_publ_contact_author_name     'Chuan-Bi Li'
_publ_contact_author_address
;
Department of Chemistry
Jilin Normal University
Siping 136000
People's Republic of China
;
_publ_contact_author_email     chuanbl@gmail.com
_publ_contact_author_fax     ?
_publ_contact_author_phone     ?
_publ_section_title
;
\m-2,5-Dihydroxyterephthalato-bis[triaqua(1,10-phenanthroline)zinc]
dihydroxyterephthalate
;
loop_
    _publ_author_name
    _publ_author_address
    'Hong Liu'
;
Department of Information & Technology
Jilin Normal University
Siping 136000
People's Republic of China
;
    'Bo Liu'
;
Department of Chemistry
Jilin Normal University
Siping 136000
People's Republic of China
;
    'Ai-Ping Zhang'
;
Department of Chemistry
Jilin Normal University
Siping 136000
People's Republic of China
;
    'Chuan-Bi Li'
;
Department of Chemistry
Jilin Normal University
Siping 136000
People's Republic of China
;
