# Supplementary material for: μ-2,5-Dihy­droxy­terephthalato-bis­[tri­aqua­(1,10-phenanthroline)zinc] dihy­droxy­terephthalate
Source: Acta Crystallogr Sect E Struct Rep Online. 2012 Nov 17;68(Pt 12):m1503–4. doi: 10.1107/S1600536812045837 (PMC3588754; doi:10.1107/S1600536812045837)
Supplement: Supplementary file 2 [file e-68-m1503-Isup2.hkl]

#
# h,k,l, Fc-squared, Fo-squared, sigma(Fo-squared) and status flag
#
data_I
_shelx_title ' s in P-1'
_shelx_refln_list_code          4
_shelx_F_calc_maximum      260.48
_exptl_crystal_F_000       508.00
_reflns_d_resolution_high  0.8113
 
loop_
 _symmetry_equiv_pos_as_xyz
 'x, y, z'
 '-x, -y, -z'
 
_cell_length_a     8.7650
_cell_length_b    10.6970
_cell_length_c    11.0620
_cell_angle_alpha 106.994
_cell_angle_beta   92.226
_cell_angle_gamma  90.977
 
_shelx_F_squared_multiplier     1.000
 
loop_
 _refln_index_h
 _refln_index_k
 _refln_index_l
 _refln_F_squared_calc
 _refln_F_squared_meas
 _refln_F_squared_sigma
 _refln_observed_status
   1   0   0     4873.13     4766.87     58.17 o
   2   0   0     2828.17     2860.94     31.16 o
   3   0   0      360.52      349.86     12.46 o
   4   0   0      223.53      166.83      9.69 o
   5   0   0      262.11      261.01     11.08 o
   6   0   0      358.73      338.73     10.14 o
   7   0   0      300.69      283.64     10.45 o
   8   0   0      290.72      295.68     16.62 o
   9   0   0      267.48      290.14     18.00 o
  10   0   0      207.75      225.74     20.08 o
 -10   1   0       70.88       74.09     12.46 o
  -9   1   0      104.32      116.33     13.85 o
  -8   1   0        6.11       -0.51      3.65 o
  -7   1   0        2.13       10.18      4.14 o
  -6   1   0      141.15      142.27      9.00 o
  -5   1   0      980.49     1056.96     17.34 o
  -4   1   0      692.48      824.24     22.85 o
  -3   1   0      350.31      355.05      7.58 o
  -2   1   0     3761.51     3921.38     51.93 o
  -1   1   0     3367.37     3419.35     43.62 o
   0   1   0      182.79      207.04      4.15 o
   1   1   0       10.02        9.00      1.38 o
   2   1   0      166.39      139.18      4.85 o
   3   1   0       25.42       26.50      3.81 o
   4   1   0      757.17      731.29     11.98 o
   5   1   0        4.62        9.26      4.85 o
   6   1   0      305.00      331.83      9.82 o
   7   1   0      453.02      470.13     12.48 o
   8   1   0      126.80      144.03     13.85 o
   9   1   0      164.25      164.11     15.93 o
  10   1   0       54.95       58.86     11.77 o
 -10   2   0      141.99      183.50     18.00 o
  -9   2   0      500.09      504.20     15.65 o
  -8   2   0       27.59       21.11      6.92 o
  -7   2   0       98.86       97.19      7.58 o
  -6   2   0      228.95      227.06      8.77 o
  -5   2   0      568.72      514.40     11.75 o
  -4   2   0     1611.52     1744.30     31.16 o
  -3   2   0     2376.90     2533.01     39.47 o
  -2   2   0      438.31      423.09     11.08 o
  -1   2   0     1408.93     1558.72     23.54 o
   0   2   0      912.86      863.77     10.25 o
   1   2   0       48.21       56.07      2.42 o
   2   2   0     3082.55     3180.49     30.86 o
   3   2   0       84.11       81.45      4.85 o
   4   2   0       52.36       48.30      4.15 o
   5   2   0      284.04      265.85      7.43 o
   6   2   0      446.27      442.08     18.35 o
   7   2   0      252.54      246.51     15.23 o
   8   2   0       45.77       40.16      9.00 o
   9   2   0      155.28      145.42     15.93 o
  10   2   0       22.38       15.23      9.00 o
 -10   3   0       86.61       69.25     12.46 o
  -9   3   0      212.96      218.12     15.58 o
  -8   3   0      187.51      198.69     11.44 o
  -7   3   0       38.86       39.46      9.00 o
  -6   3   0     1042.45     1026.94     19.10 o
  -5   3   0      919.90      933.43     23.54 o
  -4   3   0     1417.86     1439.62     29.08 o
  -3   3   0    11348.02    12070.91    154.42 o
  -2   3   0     2660.62     2515.00     38.78 o
  -1   3   0     4880.07     4745.57     45.76 o
   0   3   0     4752.24     4816.44     45.73 o
   1   3   0     2973.19     2872.84     23.64 o
   2   3   0      301.03      273.21      5.76 o
   3   3   0     1883.54     1848.86     27.01 o
   4   3   0     1037.01     1026.59     14.60 o
   5   3   0      826.80      795.15     29.78 o
   6   3   0      498.59      459.79     19.39 o
   7   3   0     1030.94     1115.55     32.55 o
   8   3   0       50.31       63.01     11.08 o
   9   3   0      482.72      472.95     24.24 o
  10   3   0      128.49      138.49     17.31 o
 -10   4   0       25.15       24.24      6.85 o
  -9   4   0        1.92       -4.19      5.12 o
  -8   4   0       16.87       22.77      5.61 o
  -7   4   0        0.44        1.18      4.14 o
  -6   4   0        1.37       -1.38      4.85 o
  -5   4   0      428.02      421.01     16.62 o
  -4   4   0      643.96      676.53     19.39 o
  -3   4   0      724.18      726.39     18.70 o
  -2   4   0     6795.22     6981.35     93.48 o
  -1   4   0     1347.51     1304.13     13.84 o
   0   4   0       37.44       45.64      4.55 o
   1   4   0       37.84       49.95      2.96 o
   2   4   0      255.47      239.29     12.12 o
   3   4   0     1769.98     1805.84     21.29 o
   4   4   0       58.08       51.33      3.65 o
   5   4   0      212.25      222.97     13.85 o
   6   4   0      135.90      126.03     12.46 o
   7   4   0       88.19       90.71     11.77 o
   8   4   0       10.24        0.69      6.92 o
   9   4   0      187.08      196.66     18.70 o
  10   4   0       24.23        9.69      9.00 o
 -10   5   0       55.26       63.42      8.56 o
  -9   5   0      101.66      112.50     10.52 o
  -8   5   0       34.96       45.87      6.85 o
  -7   5   0       14.74        9.69      7.62 o
  -6   5   0      361.41      399.55     18.00 o
  -5   5   0      134.33      127.41     11.08 o
  -4   5   0      459.39      439.71     16.62 o
  -3   5   0      718.90      730.54     20.08 o
  -2   5   0     2000.79     2154.23     37.39 o
  -1   5   0     1691.65     1673.31     17.56 o
   0   5   0      326.73      282.00      5.67 o
   1   5   0      489.21      469.93      7.30 o
   2   5   0     1530.83     1552.28     16.05 o
   3   5   0      271.69      256.90      7.03 o
   4   5   0      356.66      354.60      8.28 o
   5   5   0       26.02       20.08      6.92 o
   6   5   0       15.79       24.24      7.62 o
   7   5   0      135.18      138.49     14.54 o
   8   5   0       46.98       31.85      9.69 o
   9   5   0       95.53       82.40     13.85 o
  -9   6   0       39.77       42.19      7.58 o
  -8   6   0      345.78      378.57     14.20 o
  -7   6   0     1039.40     1006.83     31.16 o
  -6   6   0     2632.48     2558.63     51.93 o
  -5   6   0       37.35       47.09      9.00 o
  -4   6   0      475.90      451.48     18.00 o
  -3   6   0     1332.09     1295.59     29.78 o
  -2   6   0     2669.44     2453.38     42.93 o
  -1   6   0     1061.05      973.39     25.67 o
   0   6   0     1742.82     1712.39     18.95 o
   1   6   0     1190.89     1239.66     14.20 o
   2   6   0      146.32      118.74      5.96 o
   3   6   0     1237.80     1252.13     14.96 o
   4   6   0      544.69      495.80     20.08 o
   5   6   0      487.90      472.26     20.77 o
   6   6   0      804.00      835.10     29.08 o
   7   6   0       20.59       15.93      7.62 o
   8   6   0      364.53      329.61     21.47 o
   9   6   0      169.20      175.19     18.70 o
  -9   7   0       46.82       60.91      9.00 o
  -8   7   0       23.51       31.85     10.39 o
  -7   7   0        0.64       -4.15      6.92 o
  -6   7   0       16.67       19.39      7.62 o
  -5   7   0       22.55       28.39      7.62 o
  -4   7   0      397.92      355.92     16.62 o
  -3   7   0      219.55      267.29     14.54 o
  -2   7   0      414.87      434.62     11.75 o
  -1   7   0      158.87      157.55      8.07 o
   0   7   0      145.82      133.95      5.48 o
   1   7   0       43.95       47.74      7.62 o
   2   7   0        2.84        9.00      5.19 o
   3   7   0       28.82       20.77      6.92 o
   4   7   0       29.76       26.31      7.62 o
   5   7   0       43.45       53.32      9.69 o
   6   7   0       39.02       32.55      9.69 o
   7   7   0      625.60      537.35     25.62 o
   8   7   0       29.63       34.62     11.77 o
  -8   8   0       19.15        9.00      9.69 o
  -7   8   0       98.85       94.87     13.16 o
  -6   8   0      229.05      200.12     16.62 o
  -5   8   0      244.79      290.83     16.62 o
  -4   8   0      534.74      479.18     20.08 o
  -3   8   0       68.86       53.32      9.00 o
  -2   8   0      204.51      192.96      9.05 o
  -1   8   0     1276.96     1250.82     21.69 o
   0   8   0      228.72      211.14      9.26 o
   1   8   0        3.02        5.14      3.32 o
   2   8   0       80.30       90.02     11.08 o
   3   8   0        1.15       -0.69      6.23 o
   4   8   0      159.03      157.88     15.23 o
   5   8   0      228.67      235.44     18.70 o
   6   8   0       95.71       76.86     12.46 o
   7   8   0       22.53       64.40     12.46 o
   8   8   0       81.80       73.40     13.85 o
  -7   9   0      166.95      193.20     18.70 o
  -6   9   0      286.44      333.76     19.39 o
  -5   9   0      705.45      683.46     26.31 o
  -4   9   0      159.10      168.27     14.54 o
  -3   9   0      521.33      486.80     20.08 o
  -2   9   0      451.72      483.10     19.74 o
  -1   9   0        3.19        4.94      3.65 o
   0   9   0      682.72      698.80     22.85 o
   1   9   0       87.43       97.73      7.48 o
   2   9   0      141.63      121.18     13.16 o
   3   9   0     1452.57     1499.17     40.16 o
   4   9   0      905.38      860.03     30.47 o
   5   9   0      376.83      350.38     20.77 o
   6   9   0      197.18      186.27     18.70 o
   7   9   0      145.02      164.11     18.70 o
  -6  10   0        4.44        6.23      7.62 o
  -5  10   0       26.80       48.47     10.39 o
  -4  10   0       83.59       59.55     11.08 o
  -3  10   0      110.02      121.18     13.85 o
  -2  10   0        0.35       -5.54      5.54 o
  -1  10   0       41.41       37.01      6.11 o
   0  10   0       53.34       47.42      6.31 o
   1  10   0       80.17      100.41     12.46 o
   2  10   0       24.20       32.55      9.00 o
   3  10   0      106.24      100.41     13.16 o
   4  10   0      160.08      171.73     17.31 o
   5  10   0        2.81       13.16      8.31 o
   6  10   0        8.91       28.39     10.39 o
  -5  11   0      149.65      162.03     17.31 o
  -4  11   0       66.31       59.55     11.77 o
  -3  11   0      114.98      103.18     13.16 o
  -2  11   0        7.50        9.00      6.92 o
  -1  11   0       12.82       18.76      5.61 o
   0  11   0      287.66      285.29     18.70 o
   1  11   0      127.33      147.49     15.93 o
   2  11   0      103.03       90.71     12.46 o
   3  11   0       67.59       69.25     12.46 o
   4  11   0       62.55       72.71     12.46 o
  -3  12   0      118.23      125.33     15.23 o
  -2  12   0       85.20      117.03     14.54 o
  -1  12   0       37.76       49.16     11.08 o
   0  12   0       25.41       20.77      9.00 o
   1  12   0      146.41      154.42     17.31 o
   2  12   0      198.86      245.13     21.47 o
   3  12   0      202.79      209.81     19.39 o
  -3 -12   1       10.92       10.39      8.31 o
  -2 -12   1       12.56       18.70      9.00 o
  -1 -12   1        4.43       13.16      9.00 o
   0 -12   1        0.16       13.16      8.31 o
   1 -12   1        0.64       10.55      5.12 o
   2 -12   1        0.04       -4.15      6.23 o
   3 -12   1       42.79       24.93      9.69 o
   4 -12   1        9.24       -4.85      8.31 o
  -5 -11   1       22.00       18.00      9.00 o
  -4 -11   1       45.84       41.55     11.08 o
  -3 -11   1       43.97       61.63     11.77 o
  -2 -11   1      226.10      210.51     18.00 o
  -1 -11   1      363.84      408.55     21.47 o
   0 -11   1      392.63      411.56     17.66 o
   1 -11   1       94.87      108.41      9.05 o
   2 -11   1       72.44      105.25     12.46 o
   3 -11   1      357.03      401.63     20.08 o
   4 -11   1      209.71      218.82     18.00 o
   5 -11   1      237.14      175.19     16.62 o
  -6 -10   1       42.30       47.78     12.46 o
  -5 -10   1       91.80       99.02     13.85 o
  -4 -10   1       23.00       17.31      9.00 o
  -3 -10   1      415.21      421.71     22.16 o
  -2 -10   1       95.98       81.71     12.46 o
  -1 -10   1      135.04      137.05     13.16 o
   0 -10   1      612.24      601.48     16.07 o
   1 -10   1       71.68       74.87      7.30 o
   2 -10   1       17.40       23.54      7.62 o
   3 -10   1      243.77      200.81     15.93 o
   4 -10   1      643.55      612.82     24.24 o
   5 -10   1      280.95      326.15     18.70 o
   6 -10   1      204.52      218.12     18.70 o
   7 -10   1       96.94       74.79     13.85 o
  -7  -9   1      117.92      132.26     17.31 o
  -6  -9   1       82.95       85.86     13.85 o
  -5  -9   1       14.82       17.31      8.31 o
  -4  -9   1       56.40       51.93     10.39 o
  -3  -9   1      212.19      199.43     16.62 o
  -2  -9   1      230.55      204.97     16.62 o
  -1  -9   1      544.43      521.80     13.79 o
   0  -9   1       91.50       87.78      6.99 o
   1  -9   1       58.41       55.08      6.31 o
   2  -9   1      206.17      220.89     13.85 o
   3  -9   1      125.25      119.10     11.77 o
   4  -9   1       71.55       66.48     10.39 o
   6  -9   1        0.73       -2.77      6.92 o
   7  -9   1        7.85        2.08      7.62 o
  -8  -8   1       19.93       11.77      9.69 o
  -7  -8   1      197.88      214.66     20.08 o
  -6  -8   1      268.53      281.14     18.70 o
  -5  -8   1      306.20      344.84     19.39 o
  -4  -8   1       97.41       81.02     11.08 o
  -3  -8   1      232.81      261.06     15.23 o
  -2  -8   1        4.79       10.53      3.65 o
  -1  -8   1     1310.00     1322.16     21.59 o
   0  -8   1     1321.39     1325.16     21.69 o
   1  -8   1     2189.13     2166.14     30.31 o
   2  -8   1      786.11      740.93     22.16 o
   3  -8   1     1379.18     1206.26     30.47 o
   4  -8   1      801.32      742.31     24.24 o
   5  -8   1      174.49      210.51     15.93 o
   6  -8   1      489.12      481.26     22.16 o
   7  -8   1       61.31       55.40     11.08 o
   8  -8   1       46.13       51.24     11.77 o
  -8  -7   1      122.80      117.03     15.93 o
  -7  -7   1        1.20       10.39      7.62 o
  -6  -7   1      127.57      129.49     14.54 o
  -5  -7   1      113.43      120.49     13.16 o
  -4  -7   1      276.30      294.29     17.31 o
  -3  -7   1      579.63      577.62     29.43 o
  -2  -7   1      831.82      875.47     15.81 o
  -1  -7   1        5.39        5.25      2.82 o
   0  -7   1       77.82       83.56      5.89 o
   1  -7   1     1647.48     1654.42     45.01 o
   2  -7   1     1375.77     1325.36     29.78 o
   3  -7   1      912.25      868.34     24.24 o
   4  -7   1      170.96      153.73     12.46 o
   5  -7   1       46.45       44.32      9.00 o
   6  -7   1      382.61      443.17     20.08 o
   7  -7   1       88.70       92.10     12.46 o
   8  -7   1      179.33      180.73     17.31 o
   9  -7   1      112.69      157.18     12.24 o
  -9  -6   1       71.35       71.32     13.16 o
  -8  -6   1       78.49       66.48     11.77 o
  -7  -6   1        6.43        7.62      7.62 o
  -6  -6   1      429.69      432.79     21.47 o
  -5  -6   1       67.51       83.79     11.08 o
  -4  -6   1       12.21       13.79      3.03 o
  -3  -6   1      196.14      212.28      7.55 o
  -2  -6   1       45.40       52.09      3.23 o
  -1  -6   1      576.89      614.41      8.92 o
   0  -6   1     1091.75     1148.93     13.40 o
   1  -6   1      977.28     1026.84     16.84 o
   2  -6   1      120.24      114.26      9.00 o
   3  -6   1       15.56       13.85      4.85 o
   4  -6   1       73.93       89.33      9.69 o
   5  -6   1       40.90       31.16      7.62 o
   6  -6   1      177.01      194.58     15.23 o
   7  -6   1       31.12       36.01      9.00 o
   8  -6   1        0.09       -3.31      4.33 o
   9  -6   1       11.79       20.08      6.31 o
  -9  -5   1      314.69      302.60     22.85 o
  -8  -5   1      344.16      314.38     19.39 o
  -7  -5   1      384.18      385.01     20.77 o
  -6  -5   1       32.92       33.24      8.31 o
  -5  -5   1      207.84      190.43     14.54 o
  -4  -5   1       47.69       26.53      3.46 o
  -3  -5   1      185.82      164.53      6.14 o
  -2  -5   1     2882.61     2935.17     32.83 o
  -1  -5   1     2362.64     2322.23     27.30 o
   0  -5   1     4282.89     4364.79     44.98 o
   1  -5   1        6.15       17.66      2.94 o
   2  -5   1      642.90      565.74     15.93 o
   3  -5   1     2030.84     2024.05     37.39 o
   4  -5   1     1468.92     1450.01     31.16 o
   5  -5   1      143.27      129.49     11.08 o
   6  -5   1      983.92     1031.07     28.39 o
   7  -5   1      744.73      738.85     24.93 o
   8  -5   1      605.65      645.08     18.12 o
   9  -5   1      270.58      281.25     13.19 o
  10  -5   1       33.87       47.30      8.07 o
 -10  -4   1        0.62       -8.31      8.31 o
  -9  -4   1        0.78        2.77      7.62 o
  -8  -4   1        6.16        5.54      7.62 o
  -7  -4   1       99.82      106.64     12.46 o
  -6  -4   1        1.22        4.85      6.23 o
  -5  -4   1        7.63        1.13      2.40 o
  -4  -4   1        1.18        2.22      2.30 o
  -3  -4   1     4925.71     5375.56     53.13 o
  -2  -4   1     3588.60     3711.26     38.25 o
  -1  -4   1     1073.53     1139.83     19.39 o
   0  -4   1      683.73      665.83     10.28 o
   1  -4   1      448.69      454.29     15.58 o
   2  -4   1     2648.83     2715.82     42.24 o
   3  -4   1     3337.09     3402.73     52.63 o
   4  -4   1      600.16      604.52     18.00 o
   5  -4   1      456.01      454.25     16.62 o
   6  -4   1      285.94      298.45     14.54 o
   7  -4   1       83.27       82.33     10.39 o
   8  -4   1      129.44      151.21     10.28 o
   9  -4   1       86.17       98.26      9.54 o
  10  -4   1      135.66      121.87     15.93 o
 -10  -3   1       13.98       29.78      9.69 o
  -9  -3   1      357.67      332.38     20.08 o
  -8  -3   1       98.09      114.95     13.85 o
  -7  -3   1       79.13       90.02     11.77 o
  -6  -3   1      146.97      155.66      7.03 o
  -5  -3   1       66.39       67.36      6.58 o
  -4  -3   1       35.48       25.99      2.94 o
  -3  -3   1     1200.24     1240.88     20.77 o
  -2  -3   1     4131.92     4186.51     40.99 o
  -1  -3   1     1262.19     1284.19     15.37 o
   0  -3   1        1.97        2.08      2.42 o
   1  -3   1      172.52      151.30      4.63 o
   3  -3   1     2185.75     2366.82     38.09 o
   4  -3   1       92.03       94.87      8.31 o
   5  -3   1        3.38        1.38      4.15 o
   6  -3   1       69.88       63.52      6.58 o
   7  -3   1      257.44      253.11     10.25 o
   8  -3   1      169.40      191.84     11.01 o
   9  -3   1        0.34       -4.63      4.63 o
  10  -3   1       89.32       81.71     13.85 o
 -10  -2   1       72.66       69.94     13.16 o
  -9  -2   1       42.03       53.32     11.08 o
  -8  -2   1       56.34       42.93      9.69 o
  -7  -2   1     1578.12     1605.65     24.43 o
  -6  -2   1      851.06      877.06     16.14 o
  -5  -2   1      871.35      802.77     14.29 o
  -4  -2   1      740.03      668.81     11.81 o
  -3  -2   1     1982.42     1934.43     21.89 o
  -2  -2   1     1640.39     1678.89     18.53 o
  -1  -2   1     6107.34     6345.68     79.63 o
   0  -2   1     5117.96     4869.95     64.74 o
   1  -2   1      371.57      363.54      8.31 o
   2  -2   1      758.51      760.32     15.23 o
   3  -2   1     2641.70     2561.40     38.78 o
   4  -2   1     3510.85     3734.42     54.70 o
   5  -2   1      433.93      410.91     19.39 o
   6  -2   1       73.38       62.80      9.00 o
   7  -2   1      416.77      423.97     12.62 o
   8  -2   1       12.20        8.66      4.41 o
   9  -2   1      727.71      659.22     27.01 o
  10  -2   1      324.17      307.45     20.08 o
 -10  -1   1        6.63       13.16      9.00 o
  -9  -1   1       26.24       42.93      9.69 o
  -8  -1   1        3.04        4.15      6.23 o
  -7  -1   1        2.53        5.45      3.81 o
  -6  -1   1      207.82      221.55      8.47 o
  -5  -1   1     1402.38     1523.55     21.48 o
  -4  -1   1       75.71       91.57      5.54 o
  -3  -1   1      459.55      427.94     11.08 o
  -2  -1   1      217.65      219.76      6.92 o
  -1  -1   1     2192.68     2207.55     29.78 o
   0  -1   1     5933.35     6060.38     74.09 o
   1  -1   1       14.39       18.00      2.08 o
   2  -1   1     6455.45     6366.45     80.33 o
   3  -1   1      509.11      481.33     12.12 o
   4  -1   1     2534.16     2556.64     39.82 o
   5  -1   1      208.10      236.91      7.79 o
   6  -1   1      599.92      625.19     13.79 o
   7  -1   1      808.73      779.71     16.45 o
   8  -1   1      197.93      207.74     17.31 o
   9  -1   1       78.72       81.02     12.46 o
  10  -1   1      110.53      110.10     14.54 o
 -10   0   1      102.92      103.87     13.85 o
  -9   0   1       87.10      105.25     13.16 o
  -8   0   1       98.75       97.24      8.66 o
  -7   0   1      405.61      416.01     22.16 o
  -6   0   1      625.37      674.63     15.23 o
  -5   0   1     1223.44     1266.85     19.08 o
  -4   0   1       85.03      120.95      5.39 o
  -3   0   1     2942.16     2975.78     31.33 o
  -2   0   1     1254.11     1313.27     15.18 o
  -1   0   1      995.51     1022.76     15.93 o
   0   0   1     1560.37     1587.80     20.77 o
   1   0   1       22.81       11.77      1.38 o
   2   0   1     2130.23     2149.94     21.59 o
   3   0   1       22.46       27.86      3.81 o
   4   0   1      139.70      132.52      5.32 o
   5   0   1      612.57      637.65     12.48 o
   6   0   1       97.48      107.63     12.12 o
   7   0   1      226.54      262.35      9.82 o
   8   0   1        7.69        4.15      6.23 o
   9   0   1       20.98        5.54      7.62 o
  10   0   1       33.81       24.24      9.00 o
 -10   1   1       61.86       64.40     11.77 o
  -9   1   1      260.73      267.10     11.72 o
  -8   1   1      221.36      234.29     10.52 o
  -7   1   1      197.60      201.31      9.05 o
  -6   1   1      391.68      387.80     11.23 o
  -5   1   1        6.14       23.44      3.65 o
  -4   1   1     2273.75     2306.40     27.42 o
  -3   1   1     8628.21     8505.96     78.81 o
  -2   1   1     4108.32     3972.63     54.01 o
  -1   1   1     2053.93     1944.82     21.47 o
   0   1   1     8045.69     8217.39     99.71 o
   1   1   1    10170.83    10584.21    134.34 o
   2   1   1      338.10      389.16      6.23 o
   3   1   1      153.67      177.40      4.61 o
   4   1   1      766.15      756.07     11.78 o
   5   1   1       97.88       94.22      5.12 o
   6   1   1     2058.42     2059.77     26.95 o
   7   1   1     1007.36      974.29     29.08 o
   8   1   1      822.04      793.56     28.39 o
   9   1   1      303.81      297.76     18.70 o
  10   1   1       99.02      110.10     15.23 o
 -10   2   1        5.92       -2.08      6.23 o
  -9   2   1      258.98      289.45     12.73 o
  -8   2   1      125.58      148.60      9.79 o
  -7   2   1      164.90      176.69     18.70 o
  -6   2   1        1.50       -0.96      3.46 o
  -5   2   1       66.74       62.91      5.12 o
  -4   2   1     1863.59     2055.91     36.01 o
  -3   2   1       41.07       37.39      4.85 o
  -2   2   1     1390.72     1353.75     23.54 o
  -1   2   1       32.71       25.88      2.11 o
   0   2   1       49.72       55.21      2.73 o
   1   2   1     1612.18     1608.04     16.63 o
   2   2   1      274.41      259.67      4.85 o
   3   2   1      316.11      280.88      4.95 o
   4   2   1      385.83      390.69      7.21 o
   5   2   1      464.13      501.34     11.77 o
   6   2   1      361.75      360.08     17.31 o
   7   2   1      798.20      814.33     27.70 o
   8   2   1        3.55        8.31      7.62 o
   9   2   1       16.29       13.85      8.31 o
  10   2   1        2.54        0.00      7.62 o
 -10   3   1       25.96       42.94      7.83 o
  -9   3   1      228.97      238.57     13.19 o
  -8   3   1      550.59      570.33     29.78 o
  -7   3   1       46.29       50.31      6.31 o
  -6   3   1     1393.83     1292.68     21.78 o
  -5   3   1      941.35     1006.14     25.62 o
  -4   3   1      924.76      978.44     23.54 o
  -3   3   1     3158.54     3402.73     51.93 o
  -2   3   1       51.99       45.70      4.85 o
  -1   3   1       18.45       21.43      3.11 o
   0   3   1       11.28        2.98      2.40 o
   1   3   1       41.60       49.41      2.34 o
   2   3   1      613.02      581.93      8.18 o
   3   3   1     1190.61     1168.18     16.62 o
   4   3   1     1616.46     1679.43     19.47 o
   5   3   1        1.25        1.38      4.85 o
   6   3   1      124.37      123.26     12.46 o
   7   3   1      107.00      117.72     13.16 o
   8   3   1      174.24      155.11     15.23 o
   9   3   1      203.53      184.89     18.00 o
  10   3   1       41.99       20.77     10.39 o
 -10   4   1        7.21       11.75     11.43 o
  -9   4   1      205.66      215.66     13.16 o
  -8   4   1      266.26      257.59     11.75 o
  -7   4   1      886.75      839.01     19.39 o
  -6   4   1      446.55      494.41     20.08 o
  -5   4   1     1623.12     1676.44     36.70 o
  -4   4   1     2477.20     2530.24     45.01 o
  -3   4   1     1823.61     1824.62     33.93 o
  -2   4   1     4263.33     4386.02     63.71 o
  -1   4   1      788.54      991.13     11.86 o
   0   4   1      736.02      866.38     10.49 o
   1   4   1      392.83      360.94      5.97 o
   2   4   1     1339.64     1325.88     16.62 o
   3   4   1     2561.89     2536.45     27.09 o
   4   4   1      793.32      801.87     23.54 o
   5   4   1       52.35       43.62      8.31 o
   6   4   1      526.72      482.64     20.77 o
   7   4   1      242.45      239.59     16.62 o
   8   4   1      181.73      184.19     17.31 o
   9   4   1      228.84      243.74     20.77 o
  -9   5   1       16.34       19.74      6.37 o
  -8   5   1        7.47        2.37      4.48 o
  -7   5   1        0.80       -4.85      6.23 o
  -6   5   1        0.17        2.77      6.23 o
  -5   5   1       73.33       63.71      9.00 o
  -4   5   1      237.26      236.82     13.16 o
  -3   5   1       23.10       25.62      5.54 o
  -2   5   1        1.82        4.15      4.15 o
  -1   5   1      227.71      263.49      6.25 o
   0   5   1     1229.89     1232.72     14.10 o
   1   5   1      478.37      494.22      8.01 o
   2   5   1       80.87       91.86      3.84 o
   3   5   1      472.22      534.18      9.53 o
   4   5   1      166.94      141.95     12.46 o
   5   5   1      543.30      527.65     20.77 o
   6   5   1      424.31      460.48     21.47 o
   7   5   1      100.32       96.94     13.16 o
   8   5   1       38.43       51.93     10.39 o
   9   5   1        1.74        1.38      7.62 o
  -9   6   1      304.35      355.90     15.16 o
  -8   6   1      245.55      255.63     13.11 o
  -7   6   1      275.31      264.52     17.31 o
  -6   6   1      268.37      264.52     16.62 o
  -5   6   1      608.16      620.44     22.16 o
  -4   6   1       40.04       49.16      8.31 o
  -3   6   1      647.78      610.05     20.08 o
  -2   6   1      613.38      595.03     27.01 o
  -1   6   1      611.54      605.53     10.12 o
   0   6   1       64.93       58.49      3.72 o
   1   6   1      314.65      330.04      7.05 o
   2   6   1       11.27       12.09      2.40 o
   3   6   1      786.50      800.42     33.58 o
   4   6   1       39.37       30.47      7.62 o
   5   6   1       57.19       41.55      9.69 o
   6   6   1      170.38      170.34     15.93 o
   7   6   1        5.88       -2.08      6.23 o
   8   6   1      163.19      152.34     16.62 o
   9   6   1       12.73        9.00      9.00 o
  -8   7   1      249.28      189.04     17.31 o
  -6   7   1      814.10      774.86     27.01 o
  -5   7   1      340.02      354.54     18.00 o
  -4   7   1        4.10        6.23      6.23 o
  -3   7   1      403.69      370.46     16.62 o
  -2   7   1      445.73      447.69     12.24 o
  -1   7   1      425.27      454.55      9.72 o
   0   7   1      872.83      858.30     14.77 o
   1   7   1      881.68      876.77     12.90 o
   2   7   1     1101.66     1070.80     18.43 o
   3   7   1      461.71      459.79     19.39 o
   4   7   1      166.57      164.80     14.54 o
   5   7   1      228.74      244.44     18.70 o
   6   7   1      173.22      133.64     15.23 o
   7   7   1      252.49      243.05     20.08 o
   8   7   1        6.96       12.46      9.00 o
  -8   8   1        1.58        2.08      9.00 o
  -7   8   1        1.70        2.77      7.62 o
  -6   8   1        0.11       -1.38      6.92 o
  -5   8   1      140.68      115.64     13.16 o
  -4   8   1        0.28       -4.15      5.54 o
  -3   8   1       84.34       60.94      9.69 o
  -2   8   1        2.39        5.41      3.83 o
  -1   8   1       48.50       48.03      5.88 o
   0   8   1       86.56       91.22      6.80 o
   1   8   1        0.66        1.29      3.32 o
   2   8   1      193.49      210.51     15.93 o
   3   8   1      127.37      118.41     12.46 o
   4   8   1      124.59      130.18     14.54 o
   5   8   1       51.47       53.32     11.08 o
   6   8   1       59.18       51.24     11.08 o
   7   8   1      180.13      144.72     17.31 o
  -7   9   1      113.92      130.18     15.93 o
  -6   9   1      121.12      112.87     13.85 o
  -5   9   1      337.16      289.45     18.70 o
  -4   9   1      362.32      367.00     18.70 o
  -3   9   1      653.71      646.06     24.24 o
  -2   9   1      224.81      227.67     11.01 o
  -1   9   1        3.16        3.12      4.50 o
   0   9   1     1113.82     1140.11     21.39 o
   1   9   1       43.33       33.93      8.31 o
   2   9   1       14.63        4.85      6.92 o
   3   9   1      136.27      141.95     15.23 o
   4   9   1       25.81       42.93     10.39 o
   5   9   1       99.25      110.10     14.54 o
   6   9   1       31.50       43.62     12.46 o
  -6  10   1      131.32      103.18     14.54 o
  -5  10   1      258.14      295.68     19.39 o
  -4  10   1      225.43      233.36     18.00 o
  -3  10   1      159.93      171.04     15.93 o
  -2  10   1        4.32       -0.69      6.92 o
  -1  10   1       18.91       24.73      5.61 o
   0  10   1       49.44       42.93      9.69 o
   1  10   1      509.15      505.49     22.16 o
   2  10   1      259.38      288.06     18.00 o
   3  10   1      281.27      279.06     18.70 o
   4  10   1      489.44      419.63     22.85 o
   5  10   1        4.29        2.08      8.31 o
  -5  11   1        0.24       -3.46      8.31 o
  -4  11   1        8.05       -1.38      7.62 o
  -3  11   1        8.14       -2.77      6.92 o
  -2  11   1        0.16        2.08      7.62 o
  -1  11   1        1.18        2.08      6.92 o
   0  11   1        0.66       -6.92      6.92 o
   1  11   1        4.77        6.23      7.62 o
   2  11   1        0.21        3.46      7.62 o
   3  11   1        2.48        1.38      7.62 o
   4  11   1       48.33       45.70     11.77 o
  -1  12   1       89.89      111.49     14.54 o
   0  12   1      117.20      136.41     16.62 o
   1  12   1      220.34      256.90     21.47 o
   0 -13   2       11.18       13.16      8.31 o
   1 -13   2        5.44        3.12      5.39 o
  -4 -12   2       54.87       62.32     12.46 o
  -3 -12   2      101.09      108.72     14.54 o
  -2 -12   2       49.24       59.55     11.77 o
  -1 -12   2       10.24        9.69      8.31 o
   0 -12   2       84.17       94.33      9.05 o
   1 -12   2      120.39      117.52      9.79 o
   2 -12   2      131.31      137.80     14.54 o
   3 -12   2       54.57       60.94     11.77 o
   4 -12   2      230.97      253.44     20.08 o
  -5 -11   2        4.41       18.00      9.00 o
  -4 -11   2       47.23       52.63     11.08 o
  -3 -11   2       96.65       88.63     13.85 o
  -2 -11   2        8.70       16.62      8.31 o
  -1 -11   2        6.43        3.94     10.73 o
   0 -11   2        3.04        0.87      7.62 o
   1 -11   2        0.26       -5.19      5.19 o
   2 -11   2       43.46       40.85      9.00 o
   3 -11   2       64.72       76.17     11.08 o
   4 -11   2       27.48       34.62      9.69 o
   5 -11   2        3.16       -6.23      6.23 o
   6 -11   2        0.16       -2.08      8.31 o
  -6 -10   2       52.76       82.40     13.85 o
  -5 -10   2      125.83      119.10     15.23 o
  -4 -10   2       46.96       48.47     10.39 o
  -3 -10   2      650.56      667.53     26.31 o
  -2 -10   2      351.70      373.93     20.08 o
  -1 -10   2      399.63      416.17     17.31 o
   0 -10   2      494.72      487.45     19.39 o
   1 -10   2      150.01      153.25     11.77 o
   2 -10   2       92.12      132.95     12.46 o
   3 -10   2      120.62      136.41     13.16 o
   4 -10   2      495.66      470.87     20.77 o
   5 -10   2      114.49      119.10     13.16 o
   6 -10   2      158.63      174.50     17.31 o
   7 -10   2       99.72      112.87     15.23 o
  -7  -9   2       36.84       24.24     10.39 o
  -6  -9   2       91.92       91.40     13.85 o
  -5  -9   2      134.46      141.95     15.93 o
  -4  -9   2      351.60      305.37     18.70 o
  -3  -9   2       73.11       85.86     11.08 o
  -2  -9   2      184.26      170.73      8.96 o
  -1  -9   2      104.30      112.37      7.79 o
   0  -9   2       25.90       29.68      5.19 o
   1  -9   2     1420.05     1398.03     24.14 o
   2  -9   2       17.61       18.00      6.23 o
   3  -9   2      227.31      211.20     13.85 o
   4  -9   2      399.75      380.85     18.00 o
   5  -9   2      355.10      350.38     18.00 o
   6  -9   2      389.76      326.15     19.39 o
   7  -9   2      107.33       95.56     13.85 o
   8  -9   2       31.39       40.16     11.77 o
  -8  -8   2        7.66       -8.31      8.31 o
  -7  -8   2      139.26      152.34     16.62 o
  -6  -8   2      491.79      506.19     24.93 o
  -5  -8   2       18.84       14.54      7.62 o
  -4  -8   2        0.70       -4.85      5.54 o
  -3  -8   2      271.75      280.94     25.62 o
  -2  -8   2       36.64       35.15      4.82 o
  -1  -8   2      166.85      167.53      8.15 o
   0  -8   2        5.89        2.13      3.81 o
   1  -8   2      374.40      373.58     18.00 o
   2  -8   2       29.06       28.39      6.92 o
   3  -8   2      283.28      260.36     13.85 o
   4  -8   2       61.07       49.86      8.31 o
   5  -8   2       79.59       83.09     11.08 o
   6  -8   2       90.90       72.71     11.08 o
   7  -8   2       12.53        5.54      8.31 o
   8  -8   2        3.20       -7.62      7.62 o
  -9  -7   2      156.04      158.57     18.70 o
  -8  -7   2      264.73      255.52     21.47 o
  -7  -7   2       80.54      100.41     13.85 o
  -6  -7   2      222.87      234.05     18.70 o
  -5  -7   2      183.35      177.27     15.93 o
  -4  -7   2      492.50      487.52     12.28 o
  -3  -7   2      182.87      200.72      8.45 o
  -2  -7   2      472.23      497.94     20.77 o
  -1  -7   2      781.69      769.15     14.78 o
   0  -7   2     2038.08     1979.05     27.09 o
   1  -7   2     3532.01     3550.37     41.54 o
   2  -7   2     1854.09     1843.32     36.01 o
   3  -7   2      761.85      725.00     21.47 o
   4  -7   2      152.53      135.72     11.77 o
   5  -7   2       19.78       14.54      6.92 o
   6  -7   2       65.19       87.25     11.08 o
   7  -7   2      435.81      443.87     20.77 o
   8  -7   2      283.68      312.99     19.39 o
   9  -7   2      131.56      135.71     11.50 o
  -9  -6   2       15.16       14.54     10.39 o
  -8  -6   2       29.93       26.31     10.39 o
  -7  -6   2      227.74      216.74     18.00 o
  -6  -6   2       17.44       26.31      8.31 o
  -5  -6   2      594.35      598.58     13.44 o
  -4  -6   2      100.37       95.01      9.00 o
  -3  -6   2       11.17        9.11      2.94 o
  -2  -6   2      772.03      809.87     14.47 o
  -1  -6   2        1.94        3.46      2.66 o
   0  -6   2      339.59      370.46     13.16 o
   1  -6   2      503.56      477.10     11.23 o
   2  -6   2     1432.72     1451.39     29.78 o
   3  -6   2      472.20      487.49     16.62 o
   4  -6   2      190.99      184.19     11.77 o
   5  -6   2       71.31       78.94      9.69 o
   6  -6   2      537.26      548.43     21.47 o
   7  -6   2      183.15      175.19     15.23 o
   8  -6   2       26.69       41.65      6.85 o
   9  -6   2       36.57       43.30      7.58 o
  -9  -5   2       90.53      103.18     14.54 o
  -8  -5   2        1.00        6.92      8.31 o
  -7  -5   2       15.27       20.77      8.31 o
  -6  -5   2        5.94        6.23      6.92 o
  -5  -5   2      406.93      436.12     11.27 o
  -4  -5   2      548.29      600.55     12.48 o
  -3  -5   2     1015.71     1008.06     15.96 o
  -2  -5   2     3605.66     3951.65     41.76 o
  -1  -5   2       24.51       24.10      3.15 o
   0  -5   2     1056.20     1198.50     17.12 o
   1  -5   2     1972.11     1931.37     27.70 o
   2  -5   2        1.61        2.77      3.46 o
   3  -5   2      438.99      403.01     13.85 o
   4  -5   2       82.69       85.86      8.31 o
   5  -5   2       18.64       20.77      6.23 o
   6  -5   2        0.58       -1.38      4.85 o
   7  -5   2       92.67       81.90      7.58 o
   8  -5   2        8.54        9.00      5.54 o
   9  -5   2        0.17        7.43      5.32 o
  10  -5   2       15.36       11.77      8.31 o
 -10  -4   2      139.88      166.88     18.00 o
  -9  -4   2      332.51      322.68     20.08 o
  -8  -4   2      713.37      711.85     27.70 o
  -7  -4   2      262.85      272.83     16.62 o
  -6  -4   2      123.83      141.63      7.80 o
  -5  -4   2      567.62      562.59     12.48 o
  -4  -4   2      423.59      370.94      9.15 o
  -3  -4   2     3482.93     3596.25     38.53 o
  -2  -4   2     5401.62     5650.58     95.91 o
  -1  -4   2     2589.56     2609.31     28.35 o
   0  -4   2     3425.63     3344.84     34.99 o
   1  -4   2      452.71      412.01     11.77 o
   2  -4   2       53.93       81.71      6.23 o
   3  -4   2     1343.69     1389.76     27.01 o
   4  -4   2      197.56      159.96      9.69 o
   5  -4   2      855.34      836.49     22.16 o
   6  -4   2      388.12      449.40     17.31 o
   7  -4   2      252.51      245.53     13.50 o
   8  -4   2      370.16      388.00     13.95 o
   9  -4   2      224.35      216.92     12.42 o
  10  -4   2      186.53      190.43     19.39 o
 -10  -3   2       62.36       60.94     12.46 o
  -9  -3   2       20.99       29.78      9.00 o
  -8  -3   2      311.36      281.83     18.00 o
  -7  -3   2       89.11       83.28      6.65 o
  -6  -3   2      175.84      176.09      7.65 o
  -5  -3   2      425.18      411.24     10.32 o
  -4  -3   2        5.87        5.26      2.30 o
  -3  -3   2     1248.37     1310.61     17.55 o
  -2  -3   2     1168.38     1136.60     38.78 o
  -1  -3   2     3054.15     3067.25     31.33 o
   0  -3   2      514.98      472.76      8.07 o
   1  -3   2       54.04       41.55      4.15 o
   2  -3   2      255.74      267.98      9.00 o
   3  -3   2      188.51      248.59      9.69 o
   4  -3   2     1356.71     1319.13     26.31 o
   5  -3   2      308.88      289.45     12.46 o
   6  -3   2      469.89      475.13     12.62 o
   7  -3   2      725.11      682.09     16.07 o
   8  -3   2        8.53        6.41      4.63 o
   9  -3   2      303.65      308.14     19.39 o
  10  -3   2      159.37      159.96     18.00 o
 -10  -2   2       90.36       97.64     13.85 o
  -9  -2   2       12.82        9.00      8.31 o
  -8  -2   2      105.42       89.33     11.77 o
  -7  -2   2      144.70      136.20      8.28 o
  -6  -2   2      908.76      912.46     29.43 o
  -5  -2   2     1136.77     1041.07     16.84 o
  -4  -2   2     1859.51     1906.23     23.71 o
  -3  -2   2     2025.62     2092.83     23.98 o
  -2  -2   2     2031.59     2063.09     22.27 o
  -1  -2   2      843.56      848.61     10.77 o
   0  -2   2     3733.88     3604.92     57.13 o
   2  -2   2       63.44       61.63      4.85 o
   3  -2   2      345.13      345.54     10.39 o
   4  -2   2       14.76       21.60      4.15 o
   5  -2   2      141.80      175.25      8.31 o
   6  -2   2      141.59      158.47      8.15 o
   7  -2   2      240.69      231.49      9.65 o
   8  -2   2       39.65       36.01      9.00 o
   9  -2   2       73.45       72.71     12.46 o
  10  -2   2       91.17      113.56     15.23 o
 -10  -1   2       73.51       66.48     11.77 o
  -9  -1   2       87.26       90.71     12.46 o
  -8  -1   2      202.52      212.80      9.46 o
  -7  -1   2      770.16      745.70     30.12 o
  -6  -1   2     1991.17     1963.93     34.62 o
  -5  -1   2     4322.98     4322.77     46.74 o
  -4  -1   2     1322.85     1256.28     17.87 o
  -3  -1   2     4173.08     4077.79     40.88 o
  -2  -1   2      136.39      133.04      4.41 o
  -1  -1   2      887.10      848.95     15.23 o
   0  -1   2    11126.36    11479.55    139.18 o
   1  -1   2    13240.56    13034.81    163.42 o
   2  -1   2     1477.18     1450.01     22.16 o
   3  -1   2       24.03       21.88      2.66 o
   4  -1   2     1595.26     1637.45     36.01 o
   5  -1   2     1301.19     1335.16     25.27 o
   6  -1   2      120.77       90.92     10.04 o
   7  -1   2      421.05      408.54     11.98 o
   8  -1   2      234.71      251.36     16.62 o
   9  -1   2      151.84      164.80     16.62 o
  10  -1   2      308.55      315.76     20.77 o
 -10   0   2       22.03       19.39      9.00 o
  -9   0   2       48.57       46.35      6.60 o
  -8   0   2       11.73       10.93      4.63 o
  -7   0   2        2.46        0.55      3.65 o
  -6   0   2      294.49      281.39     24.93 o
  -5   0   2     1115.88     1106.89     17.63 o
  -4   0   2     2376.67     2559.20     29.62 o
  -3   0   2      254.05      284.50      9.35 o
  -2   0   2      615.72      547.04     13.16 o
  -1   0   2      121.52      110.83      3.92 o
   0   0   2     1787.83     1777.80     31.16 o
   1   0   2      144.51      150.96      4.15 o
   2   0   2     9289.05    10101.06     89.62 o
   3   0   2       21.43       24.72      2.30 o
   4   0   2      832.67      811.45     12.42 o
   5   0   2        5.16        3.12      2.45 o
   6   0   2      395.35      373.13      9.97 o
   7   0   2      514.48      506.19     20.77 o
   8   0   2      431.90      424.48     20.77 o
   9   0   2       96.78       94.87     13.16 o
  10   0   2       40.71       38.09     11.08 o
 -10   1   2      141.94      132.95     15.23 o
  -9   1   2      214.55      199.71     11.50 o
  -8   1   2      182.08      177.73     10.28 o
  -7   1   2       93.25      102.04      7.58 o
  -6   1   2      842.11      861.28     16.89 o
  -5   1   2     1734.51     1749.25     24.47 o
  -4   1   2      362.16      387.87      9.46 o
  -3   1   2     5743.63     6022.52     58.02 o
  -2   1   2      423.85      409.93     11.77 o
  -1   1   2     4989.52     4835.43     63.71 o
   0   1   2       26.62       29.76      3.81 o
   1   1   2    15430.10    16067.66    143.08 o
   2   1   2     3481.12     3637.48     53.32 o
   3   1   2        1.67        5.70      1.29 o
   4   1   2      232.26      197.91      5.43 o
   5   1   2        1.05        2.22      2.30 o
   6   1   2      853.45      830.26     25.62 o
   7   1   2      223.98      208.43     16.62 o
   8   1   2        9.13        0.00      5.54 o
   9   1   2        0.85       -2.08      6.92 o
  10   1   2        4.99        2.08      8.31 o
 -10   2   2       32.62       44.02     15.23 o
  -9   2   2      385.54      387.80     14.20 o
  -8   2   2      577.31      599.25     30.12 o
  -7   2   2       44.90       57.94      6.60 o
  -6   2   2     1425.33     1412.95     31.51 o
  -5   2   2     1738.99     1690.62     24.20 o
  -4   2   2     2840.73     2827.30     47.09 o
  -3   2   2     6094.84     6308.28     86.56 o
  -2   2   2     3989.21     3758.32     67.86 o
  -1   2   2      653.69      618.36      7.73 o
   0   2   2      215.42      200.00      4.27 o
   1   2   2     1070.63     1001.74     10.18 o
   2   2   2     1125.40     1086.47     22.16 o
   3   2   2      250.87      238.90     11.08 o
   4   2   2      707.00      710.61      9.29 o
   5   2   2     1778.61     1786.54     38.09 o
   6   2   2     1302.02     1222.88     32.55 o
   7   2   2      825.23      800.48     27.70 o
   8   2   2      759.70      712.54     27.70 o
   9   2   2       38.51       44.32      9.69 o
  10   2   2       27.41       -6.92      6.92 o
 -10   3   2        9.48       11.66      5.99 o
  -9   3   2       39.08       37.33      6.80 o
  -8   3   2        0.23       -2.36      4.14 o
  -7   3   2      434.88      435.13     13.46 o
  -6   3   2      140.48      149.86      8.77 o
  -5   3   2      396.43      375.31     15.93 o
  -4   3   2      159.80      167.57     11.08 o
  -3   3   2       20.67       16.62      4.85 o
  -2   3   2     1498.22     1670.40     22.24 o
  -1   3   2      419.60      441.17      6.88 o
   0   3   2       36.42       39.99      3.79 o
   1   3   2      694.30      750.77     11.95 o
   2   3   2        1.11        3.81      1.73 o
   3   3   2      620.78      666.14     18.70 o
   4   3   2     2101.61     2107.15     41.55 o
   5   3   2      609.36      596.90     21.47 o
   6   3   2      196.88      195.27     15.23 o
   7   3   2       97.79      123.26     13.85 o
   8   3   2        2.29        4.85      6.92 o
   9   3   2       47.84       33.93     10.39 o
  10   3   2      125.57      126.03     16.62 o
 -10   4   2       59.20       50.55     11.77 o
  -9   4   2      182.95      205.35     12.91 o
  -8   4   2      225.40      229.98     11.63 o
  -7   4   2      216.71      237.93     11.31 o
  -6   4   2       21.38       30.47      8.31 o
  -5   4   2      641.44      628.75     21.47 o
  -4   4   2      950.24      925.82     24.93 o
  -3   4   2      343.22      321.30     13.85 o
  -2   4   2     1935.41     1888.49     24.91 o
  -1   4   2      592.81      583.63      9.04 o
   0   4   2     1941.36     1969.08     19.13 o
   1   4   2     1837.82     1902.81     19.08 o
   2   4   2      354.30      368.15      6.20 o
   3   4   2      782.82      797.71     22.16 o
   4   4   2     2067.90     2137.62     42.93 o
   5   4   2      147.60      159.96     13.85 o
   6   4   2       30.39       40.85      9.00 o
   7   4   2        6.32        7.62      6.92 o
   8   4   2       74.83       70.63     12.46 o
   9   4   2        2.98       12.46      9.00 o
  -9   5   2       20.36       27.01      9.69 o
  -8   5   2      404.30      413.33     14.88 o
  -7   5   2     1204.62     1172.05     23.22 o
  -6   5   2     2027.58     1963.12     43.62 o
  -5   5   2     2929.26     2900.01     54.70 o
  -4   5   2      526.18      550.50     19.39 o
  -3   5   2      628.17      608.67     19.39 o
  -2   5   2      928.24      844.67     13.35 o
  -1   5   2      849.36      775.01     11.32 o
   0   5   2       63.59      102.51      6.86 o
   1   5   2      970.62     1003.31     12.52 o
   2   5   2     1242.91     1235.08     14.14 o
   3   5   2     2341.76     2383.64     31.56 o
   4   5   2      980.33      965.98     27.70 o
   5   5   2      288.53      317.84     17.31 o
   6   5   2      299.74      283.21     17.31 o
   7   5   2       45.41       55.40     11.77 o
   8   5   2      110.30       89.33     13.85 o
   9   5   2       58.14       20.08      9.69 o
  -9   6   2       25.37       24.24     10.39 o
  -8   6   2       70.65       83.24      8.77 o
  -7   6   2      155.10      159.27     15.93 o
  -6   6   2      227.61      176.58     15.23 o
  -5   6   2      175.89      197.35     15.23 o
  -4   6   2       55.16       34.62      7.62 o
  -3   6   2       46.45       47.78      7.62 o
  -2   6   2       78.50       73.94      4.92 o
  -1   6   2        0.42        3.53      2.51 o
   0   6   2      117.14      116.88      7.96 o
   1   6   2      544.65      597.61     10.26 o
   2   6   2      274.63      286.60     11.43 o
   3   6   2       23.09       23.29      4.48 o
   4   6   2      637.21      657.69     21.12 o
   5   6   2       37.99       34.62      9.00 o
   6   6   2        4.91        6.92      6.92 o
   7   6   2       87.10      111.49     14.54 o
   8   6   2       11.18       -2.77      8.31 o
  -8   7   2      177.50      216.74     20.08 o
  -7   7   2      268.78      270.06     18.00 o
  -6   7   2      155.10      149.57     15.23 o
  -4   7   2        2.46        9.69      6.23 o
  -3   7   2       86.34       92.79     11.08 o
  -2   7   2      587.18      565.15     16.51 o
  -1   7   2      953.02      960.71     16.26 o
   0   7   2     1404.21     1350.58     17.27 o
   1   7   2      232.95      231.61      7.10 o
   2   7   2        4.14        5.64      3.32 o
   3   7   2       68.41       74.53      6.49 o
   4   7   2      225.29      213.92     10.12 o
   5   7   2      171.47      158.57     15.93 o
   6   7   2       86.20       87.25     13.16 o
   7   7   2       69.89       60.24     12.46 o
   8   7   2        6.60       -8.31      8.31 o
  -8   8   2       40.46       37.39     11.77 o
  -7   8   2      135.40      135.03     15.23 o
  -6   8   2      168.04      165.50     16.62 o
  -5   8   2      595.77      553.97     23.54 o
  -4   8   2       22.87       48.47      9.69 o
  -3   8   2      142.76      146.80     13.85 o
  -2   8   2      560.56      569.55     12.24 o
  -1   8   2      816.30      787.49     13.98 o
   0   8   2     1205.81     1192.03     20.99 o
   1   8   2      584.08      580.97     22.16 o
   2   8   2      919.20      951.44     29.08 o
   3   8   2      269.67      258.29     16.62 o
   4   8   2      571.41      565.74     24.24 o
   5   8   2      194.98      206.35     18.70 o
   6   8   2      125.24      125.33     15.93 o
   7   8   2       52.74       63.71     13.16 o
  -7   9   2       38.56       47.09     11.08 o
  -6   9   2        0.13       -0.69      8.31 o
  -5   9   2       35.45       42.93     10.39 o
  -4   9   2       53.17       56.09     10.39 o
  -3   9   2        6.26       14.54      6.92 o
  -2   9   2      222.37      205.56     15.93 o
  -1   9   2       88.04       86.60      7.58 o
   0   9   2       51.40       54.01      9.69 o
   1   9   2      225.36      227.13     15.23 o
   2   9   2        3.98       11.77      6.92 o
   3   9   2        2.11       -2.08      6.23 o
   4   9   2      174.42      150.96     15.93 o
   5   9   2       31.50       31.16     10.39 o
   6   9   2        3.66        3.46      9.00 o
  -5  10   2      171.60      166.88     17.31 o
  -4  10   2      148.20      150.96     15.23 o
  -3  10   2      303.00      311.61     18.70 o
  -2  10   2      226.36      227.38     11.50 o
  -1  10   2       45.49       40.85      9.69 o
   0  10   2       24.76       37.39      9.69 o
   1  10   2      447.67      423.78     20.77 o
   2  10   2       26.41       36.70      9.69 o
   3  10   2       23.95       38.78      9.69 o
   4  10   2      244.85      291.52     20.08 o
   5  10   2       48.94       65.09     13.16 o
  -4  11   2      107.30      130.18     15.93 o
  -3  11   2       92.56      129.49     15.23 o
  -1  11   2      115.37      153.73     15.93 o
   0  11   2      199.60      212.58     18.70 o
   1  11   2      231.62      243.74     20.08 o
   2  11   2      281.31      231.28     19.39 o
   3  11   2      173.68      165.50     17.31 o
  -1 -13   3        2.66        6.92      9.00 o
   0 -13   3      121.50      145.87     24.58 o
   1 -13   3      192.70      223.66     18.00 o
  -4 -12   3        2.68       -1.38      7.62 o
  -3 -12   3       21.59       29.08      9.69 o
  -2 -12   3      125.14      129.49     15.93 o
  -1 -12   3      321.87      305.37     17.31 o
   0 -12   3      502.83      523.52     16.84 o
   1 -12   3      253.59      256.47     13.95 o
   2 -12   3      132.90      123.95     13.85 o
   3 -12   3      157.36      107.33     13.85 o
   4 -12   3      236.19      227.13     18.70 o
  -5 -11   3       67.10       72.71     13.16 o
  -4 -11   3       71.55       89.33     13.85 o
  -3 -11   3       48.76       65.78     11.77 o
  -2 -11   3      250.88      243.74     16.62 o
  -1 -11   3      341.31      338.64     12.42 o
   0 -11   3      154.60      173.71     20.08 o
   1 -11   3      267.36      283.51     26.31 o
   2 -11   3       13.63        6.92      6.92 o
   3 -11   3       27.29       27.70      9.00 o
   4 -11   3      123.91      118.41     13.16 o
   5 -11   3      165.27      155.11     15.93 o
   6 -11   3      143.10      125.33     15.93 o
  -6 -10   3        7.26       -4.85      7.62 o
  -5 -10   3        0.95       -6.23      7.62 o
  -4 -10   3        8.29       12.46      7.62 o
  -3 -10   3      106.23      107.33     13.85 o
  -2 -10   3       50.72       54.23      6.49 o
  -1 -10   3       57.18       49.13      6.11 o
   0 -10   3      154.59      155.92      9.96 o
   1 -10   3       37.01       28.81      5.61 o
   2 -10   3      156.13      130.18     12.46 o
   3 -10   3        1.73       -4.85      4.85 o
   4 -10   3       36.63       26.31      7.62 o
   5 -10   3       14.91       11.77      7.62 o
   6 -10   3       13.77        0.69      6.92 o
   7 -10   3        1.50       10.39      9.00 o
  -7  -9   3        5.21        3.46      9.00 o
  -6  -9   3      115.31      144.03     16.62 o
  -5  -9   3      217.63      257.59     17.31 o
  -4  -9   3      467.34      445.25     21.47 o
  -3  -9   3      680.02      672.11     15.96 o
  -2  -9   3     2032.96     2083.07     38.09 o
  -1  -9   3      472.69      465.24     13.11 o
   0  -9   3     1254.62     1258.93     22.46 o
   1  -9   3     2367.94     2248.37     32.49 o
   2  -9   3       36.20       31.85      6.92 o
   3  -9   3      260.70      228.51     14.54 o
   4  -9   3      435.39      384.31     18.00 o
   5  -9   3      201.30      200.81     15.93 o
   6  -9   3      204.50      218.82     18.00 o
   7  -9   3       68.28       52.63     11.08 o
  -8  -8   3       21.82       25.62     11.08 o
  -7  -8   3      189.40      200.12     18.70 o
  -6  -8   3       95.20       83.09     12.46 o
  -5  -8   3      303.27      275.60     17.31 o
  -4  -8   3      326.91      327.38     11.13 o
  -3  -8   3      387.68      379.95     27.01 o
  -2  -8   3      131.79      157.17     13.16 o
  -1  -8   3       68.57       57.71      5.61 o
   0  -8   3       97.28       99.52      7.09 o
   1  -8   3       16.18       20.05      4.14 o
   2  -8   3     1306.17     1257.50     30.47 o
   3  -8   3      219.47      227.82     13.85 o
   4  -8   3      142.98      141.26     12.46 o
   5  -8   3      414.53      414.78     18.70 o
   6  -8   3       57.22       72.71     11.08 o
   7  -8   3      133.80      150.26     15.23 o
   8  -8   3       56.30       58.86     12.46 o
  -9  -7   3       50.24       37.39     13.16 o
  -8  -7   3        0.42        5.54      8.31 o
  -7  -7   3        6.37       -6.92      6.92 o
  -6  -7   3      496.50      502.72     22.85 o
  -5  -7   3       86.60       90.41      6.99 o
  -4  -7   3       33.20       34.52      5.54 o
  -3  -7   3        5.23        0.53      3.15 o
  -2  -7   3      379.46      387.53     10.64 o
  -1  -7   3      289.20      286.91      9.26 o
   0  -7   3     1005.04      957.72     17.34 o
   1  -7   3      321.40      301.08      9.76 o
   2  -7   3       45.44       43.62      6.92 o
   3  -7   3       16.77       11.77      5.54 o
   4  -7   3        8.00        1.38      5.54 o
   5  -7   3       52.13       48.47      8.31 o
   6  -7   3       27.69       25.62      8.31 o
   7  -7   3       23.38       19.39      7.62 o
   8  -7   3        0.90       -5.54      6.92 o
   9  -7   3       10.26       11.22      6.11 o
  -9  -6   3       39.17       58.17     12.46 o
  -8  -6   3      213.61      213.28     18.70 o
  -7  -6   3      542.42      542.19     23.54 o
  -6  -6   3       15.23       19.39      7.62 o
  -5  -6   3     1095.92     1075.11     19.29 o
  -4  -6   3      570.57      578.53     13.30 o
  -3  -6   3     1488.55     1463.70     21.89 o
  -2  -6   3     3210.95     3266.27     37.62 o
  -1  -6   3     1631.48     1530.62     21.75 o
   0  -6   3     2544.70     2579.30     31.56 o
   1  -6   3     1533.45     1423.24     21.04 o
   2  -6   3      356.01      299.83     13.16 o
   3  -6   3      352.51      301.91     13.16 o
   4  -6   3      397.76      362.16     15.23 o
   5  -6   3      207.60      197.35     12.46 o
   6  -6   3        4.65       11.08      6.92 o
   7  -6   3     1630.49     1676.44     40.16 o
   8  -6   3      860.74      864.51     21.26 o
   9  -6   3      479.28      512.03     17.61 o
  -9  -5   3        1.63        2.08      6.92 o
  -8  -5   3      197.65      170.34     15.93 o
  -7  -5   3       80.83       83.09     11.77 o
  -6  -5   3      275.77      274.89      9.65 o
  -5  -5   3        2.55       -1.01      2.94 o
  -4  -5   3      115.92      111.38      6.49 o
  -3  -5   3      435.65      476.28     10.74 o
  -2  -5   3      982.01     1069.66     16.35 o
  -1  -5   3     5529.77     5627.41     56.51 o
   0  -5   3      274.76      270.06     11.08 o
   1  -5   3        2.70        4.15      2.77 o
   2  -5   3      892.29      876.65     20.77 o
   3  -5   3     2566.61     2651.42     45.01 o
   4  -5   3     1133.45     1116.24     25.62 o
   5  -5   3      195.53      214.66     12.46 o
   6  -5   3       73.08       77.56      9.69 o
   7  -5   3      563.94      561.47     15.86 o
   8  -5   3        4.16        6.13      4.82 o
   9  -5   3       38.52       38.68      7.34 o
 -10  -4   3       20.55       36.01     10.39 o
  -9  -4   3       12.11       12.46      8.31 o
  -8  -4   3       60.59       55.40     11.08 o
  -7  -4   3       31.55       22.97      4.82 o
  -6  -4   3       26.05       29.03      4.85 o
  -5  -4   3      571.74      552.00     12.42 o
  -4  -4   3      600.27      615.99     12.42 o
  -3  -4   3      125.09      103.06      5.32 o
  -2  -4   3     2656.19     2869.18     46.05 o
  -1  -4   3     2473.66     2582.45     28.64 o
   0  -4   3       23.88       16.63      2.45 o
   2  -4   3      433.41      455.64     13.16 o
   3  -4   3     1062.57     1009.60     22.16 o
   4  -4   3      587.58      587.20     16.62 o
   5  -4   3      531.15      497.18     17.31 o
   6  -4   3      243.44      262.65     12.81 o
   7  -4   3       42.35       35.25      5.88 o
   8  -4   3       21.84        9.99     10.04 o
   9  -4   3        1.53       -4.15      6.23 o
  10  -4   3        7.52        0.69      6.92 o
 -10  -3   3      141.52      123.26     15.23 o
  -9  -3   3       12.32        3.46      6.92 o
  -8  -3   3      430.91      445.25     21.47 o
  -7  -3   3      137.26      148.84      8.77 o
  -6  -3   3     2730.73     2700.53     34.45 o
  -5  -3   3     1240.12     1297.47     20.28 o
  -4  -3   3     2074.19     2075.03     25.94 o
  -3  -3   3     3401.25     3413.23     36.22 o
  -2  -3   3     9657.71     9847.44    104.91 o
  -1  -3   3      699.35      703.20     10.77 o
   0  -3   3        7.23        5.89      1.96 o
   1  -3   3      360.15      319.92      9.69 o
   2  -3   3      530.19      475.72     12.46 o
   3  -3   3      804.94      699.38     16.62 o
   4  -3   3     6039.04     5985.60     82.40 o
   5  -3   3     1082.86     1079.81     23.54 o
   6  -3   3     1025.05     1050.74     19.11 o
   7  -3   3      746.39      750.58     16.95 o
   8  -3   3       24.53       36.01      9.00 o
   9  -3   3      230.82      218.82     19.39 o
  10  -3   3       96.44      135.72     16.62 o
 -10  -2   3       15.07       24.93      9.00 o
  -9  -2   3       78.84       81.02     12.46 o
  -8  -2   3      112.91      115.02      8.47 o
  -7  -2   3      169.96      181.78     22.85 o
  -6  -2   3      367.48      374.36     13.85 o
  -5  -2   3      220.16      280.45      9.05 o
  -4  -2   3     1241.86     1267.04     18.36 o
  -3  -2   3      289.57      278.05      7.09 o
  -2  -2   3      410.59      425.05      7.79 o
  -1  -2   3     1789.32     1862.28     16.38 o
   1  -2   3       24.43       15.93      2.77 o
   2  -2   3      479.65      477.80     11.77 o
   3  -2   3     1087.27     1019.99     19.39 o
   4  -2   3     1487.47     1498.01     20.60 o
   5  -2   3     1096.59     1112.74     18.12 o
   6  -2   3      316.90      306.79      9.82 o
   7  -2   3      261.20      273.29     17.66 o
   8  -2   3      317.41      337.92     19.39 o
   9  -2   3       12.16        8.31      7.62 o
  10  -2   3      178.77      177.27     18.70 o
 -10  -1   3        3.26       12.46      8.31 o
  -9  -1   3       31.65       30.43      6.11 o
  -8  -1   3      333.21      323.02     13.50 o
  -7  -1   3      289.88      278.98     10.52 o
  -6  -1   3     1471.67     1442.42     23.20 o
  -5  -1   3     1145.05     1228.74     19.08 o
  -4  -1   3      247.77      231.56      7.30 o
  -3  -1   3      436.04      416.88      8.47 o
  -2  -1   3      134.65      136.25      5.12 o
  -1  -1   3       54.22       42.94      2.94 o
   0  -1   3        1.86        7.85      1.73 o
   1  -1   3     1817.93     1982.50     28.39 o
   2  -1   3      717.45      722.26     10.64 o
   3  -1   3      346.77      324.07      9.00 o
   4  -1   3     1197.02     1148.64     16.47 o
   5  -1   3      873.94      900.22     20.77 o
   6  -1   3      477.85      445.74     13.50 o
   7  -1   3       49.44       58.17      9.69 o
   8  -1   3       38.13       50.55     10.39 o
   9  -1   3        1.90       -6.23      6.23 o
  10  -1   3       57.63       56.09     12.46 o
  -9   0   3      184.63      226.89     13.50 o
  -8   0   3      414.08      419.09     18.70 o
  -7   0   3     1025.44      988.21     56.44 o
  -6   0   3     1284.20     1309.70     21.04 o
  -5   0   3     1279.39     1229.70     19.08 o
  -4   0   3      538.43      540.44     10.64 o
  -3   0   3       23.04       52.82      3.46 o
  -2   0   3      784.43      767.47     12.48 o
  -1   0   3       14.92       17.83      2.45 o
   0   0   3      604.57      720.16      9.96 o
   1   0   3    67847.85    66064.16   3538.80 o
   2   0   3     2545.15     2481.01     25.42 o
   3   0   3     4658.39     4621.92     44.85 o
   4   0   3     1224.50     1229.18     32.20 o
   5   0   3     1352.77     1260.52     17.92 o
   6   0   3      386.52      366.31     17.31 o
   7   0   3      480.19      443.17     20.77 o
   8   0   3      266.38      283.21     17.31 o
   9   0   3       71.26       48.47     10.39 o
  10   0   3       46.48       69.94     13.16 o
 -10   1   3        1.10        1.38      7.62 o
  -9   1   3      111.24      102.72     13.16 o
  -8   1   3      341.57      316.43     11.75 o
  -7   1   3      147.39      151.96      8.97 o
  -6   1   3      103.72      103.14      7.09 o
  -5   1   3       52.71       45.92      6.92 o
  -4   1   3     1488.71     1600.29     21.39 o
  -3   1   3     2327.18     2658.69     54.70 o
  -2   1   3       47.75       51.77      4.14 o
  -1   1   3      247.70      269.01     13.50 o
   0   1   3     1219.05     1230.73     15.08 o
   1   1   3      737.32      738.63     15.13 o
   2   1   3      142.57      125.50      3.15 o
   3   1   3      661.28      632.67     15.58 o
   4   1   3      136.65      134.50     16.27 o
   5   1   3     1018.33     1011.68     27.70 o
   6   1   3       24.41       19.39      6.23 o
   7   1   3      265.03      249.98     16.62 o
   8   1   3      147.86      119.10     13.85 o
   9   1   3       37.36       26.31      9.69 o
  10   1   3        2.70        0.00      7.62 o
 -10   2   3       30.27       35.32     10.39 o
  -9   2   3      182.20      183.50     16.62 o
  -8   2   3      868.86      816.96     29.43 o
  -7   2   3      130.08      127.41      8.56 o
  -6   2   3      273.32      279.32      9.96 o
  -5   2   3      261.12      249.01      8.65 o
  -4   2   3      170.12      158.57     10.39 o
  -3   2   3      855.28      882.19     21.47 o
  -2   2   3     1766.14     1866.71     41.55 o
  -1   2   3       74.71       89.33      3.44 o
   0   2   3       27.23       48.89     10.71 o
   1   2   3       61.01       44.39      3.25 o
   2   2   3      144.02      145.42      8.31 o
   3   2   3     1124.02     1123.17     25.62 o
   4   2   3      474.40      519.34     18.00 o
   5   2   3      347.78      341.38     16.62 o
   6   2   3       41.50       33.24      8.31 o
   7   2   3      182.21      163.42     15.93 o
   8   2   3       70.64       53.32     11.08 o
   9   2   3       39.65       26.31      9.00 o
  10   2   3       81.79       52.63     12.46 o
 -10   3   3      293.12      335.84     20.77 o
  -9   3   3      188.31      171.73     16.62 o
  -8   3   3      800.06      772.78     28.39 o
  -7   3   3      519.67      564.30     33.24 o
  -6   3   3        4.76        4.11      4.50 o
  -5   3   3     1462.46     1504.02     34.62 o
  -4   3   3      345.23      358.69     15.23 o
  -3   3   3      483.85      503.34     12.42 o
  -2   3   3     3388.90     3499.12     39.36 o
  -1   3   3      182.59      159.91      4.66 o
   0   3   3      214.12      180.30      4.62 o
   1   3   3      862.45      788.55      9.77 o
   2   3   3     4816.57     4774.47     38.40 o
   3   3   3     2522.08     2493.54     45.01 o
   4   3   3     1686.77     1781.69     37.39 o
   5   3   3      559.26      558.81     20.77 o
   6   3   3      240.81      247.90     15.93 o
   7   3   3      141.87      158.57     15.23 o
   8   3   3      246.51      213.97     18.70 o
   9   3   3        5.49       -2.77      7.62 o
  -9   4   3        5.10       -7.62      7.62 o
  -8   4   3       23.02       29.08      9.69 o
  -7   4   3       15.87        7.37      4.82 o
  -6   4   3        0.40       -1.38      6.92 o
  -5   4   3      168.85      177.27     13.85 o
  -3   4   3      318.72      308.00     10.45 o
  -2   4   3        6.64        3.58      3.46 o
  -1   4   3     1312.89     1396.18     17.02 o
   0   4   3      549.50      506.18      8.22 o
   1   4   3      874.46      862.17     11.11 o
   2   4   3      665.98      671.06     11.73 o
   3   4   3      306.98      315.57      9.54 o
   4   4   3      588.86      637.06     21.47 o
   5   4   3       47.62       54.70      9.00 o
   6   4   3      218.74      231.97     15.93 o
   7   4   3       36.23       43.62     11.08 o
   8   4   3        9.51       13.85      8.31 o
   9   4   3        3.23       -6.23      8.31 o
  -9   5   3       75.55      103.87     15.23 o
  -8   5   3      411.75      442.48     22.85 o
  -7   5   3      289.98      289.45     18.00 o
  -6   5   3        5.86        7.62      6.92 o
  -5   5   3        2.35        4.85      6.23 o
  -4   5   3        8.57        2.77      5.54 o
  -3   5   3      279.84      282.66     12.81 o
  -2   5   3      389.43      366.09      8.54 o
  -1   5   3      731.66      770.19     11.55 o
   0   5   3      172.35      181.77      5.83 o
   1   5   3      162.92      150.77      6.08 o
   2   5   3      866.52      862.61     16.40 o
   3   5   3      758.99      745.87     15.65 o
   4   5   3      133.70      122.56     11.77 o
   5   5   3       73.16       68.55     10.39 o
   6   5   3        6.01        6.92      6.92 o
   7   5   3        8.51       -1.38      7.62 o
   8   5   3       54.28       38.09     11.08 o
   9   5   3       30.50       29.78     11.08 o
  -9   6   3       36.84       38.09     12.46 o
  -8   6   3      177.11      184.19     18.70 o
  -7   6   3      325.30      294.29     18.70 o
  -6   6   3      486.91      431.40     20.77 o
  -5   6   3     1149.62     1162.64     32.55 o
  -4   6   3        6.14        1.38      5.54 o
  -3   6   3       70.82       78.25      9.69 o
  -2   6   3      272.96      287.78     10.35 o
  -1   6   3     1249.25     1241.29     24.58 o
   0   6   3      708.02      676.14     11.43 o
   1   6   3     2023.28     2111.71     29.38 o
   2   6   3     1723.58     1806.18     26.92 o
   3   6   3      359.50      370.42     12.12 o
   4   6   3      627.32      674.08     16.84 o
   5   6   3       58.05       65.48      7.30 o
   6   6   3       71.77       73.40     12.46 o
   7   6   3      188.15      180.73     17.31 o
   8   6   3        0.89        2.77      8.31 o
  -8   7   3       75.88      110.79     15.93 o
  -7   7   3       21.87       13.85      9.00 o
  -6   7   3        0.32       -5.54      6.92 o
  -5   7   3        0.81       -2.77      6.23 o
  -4   7   3      126.71      106.64     12.46 o
  -3   7   3      265.18      295.68     16.62 o
  -2   7   3       24.53       29.65      4.22 o
  -1   7   3      120.45      129.04      6.52 o
   0   7   3      218.13      206.16     14.74 o
   1   7   3      584.70      599.23     14.66 o
   2   7   3      167.33      176.51      8.97 o
   3   7   3        4.76        2.93      8.66 o
   4   7   3       83.26       77.34      7.58 o
   5   7   3        0.50        5.40      4.61 o
   6   7   3        4.43        5.82      4.61 o
   7   7   3        0.36        2.77      9.00 o
  -7   8   3       31.69       39.47     11.08 o
  -6   8   3       68.92       83.79     12.46 o
  -5   8   3       60.33       67.86     11.08 o
  -4   8   3      137.95      164.80     15.23 o
  -3   8   3      403.92      370.46     18.00 o
  -2   8   3      294.02      269.51      9.15 o
  -1   8   3      221.65      195.30      8.22 o
   0   8   3      437.37      453.67     13.22 o
   1   8   3      194.43      192.95      9.96 o
   2   8   3       50.19       51.24      9.69 o
   3   8   3        6.83        6.92      6.92 o
   4   8   3       50.09       38.09      9.69 o
   5   8   3        0.74       -1.38      7.62 o
   6   8   3       42.73       46.39     11.77 o
  -6   9   3        2.51       -0.69      8.31 o
  -5   9   3       75.76       74.09     12.46 o
  -4   9   3      662.91      612.82     25.62 o
  -3   9   3      100.99      142.65     14.54 o
  -2   9   3      293.88      312.71     12.24 o
  -1   9   3      299.21      341.38     18.00 o
   0   9   3       46.24       33.93      8.31 o
   1   9   3      557.39      539.42     22.85 o
   2   9   3       21.42       31.85      8.31 o
   3   9   3        7.47       13.16      8.31 o
   4   9   3      268.78      328.22     20.77 o
   5   9   3      326.41      263.83     21.47 o
  -5  10   3        1.83        0.69      8.31 o
  -4  10   3        2.40       15.93      9.00 o
  -3  10   3       16.23       27.70      9.00 o
  -1  10   3       25.64       29.78      8.31 o
   0  10   3      127.94      118.41     13.85 o
   1  10   3       19.70       30.47      9.00 o
   2  10   3       65.23       83.79     12.46 o
   3  10   3        0.64        1.38      7.62 o
   4  10   3       15.05       16.62      9.69 o
  -3  11   3       74.71       75.48     12.46 o
  -1  11   3        1.47        3.46      6.92 o
   0  11   3        0.98        6.92      8.31 o
   1  11   3      126.06      139.88     15.93 o
   2  11   3      135.87      146.11     15.93 o
  -1 -13   4       48.77       39.47     10.39 o
   0 -13   4       50.21       54.52      8.28 o
   1 -13   4       85.04       81.71     13.16 o
  -4 -12   4        1.75        7.62      7.62 o
  -3 -12   4       52.66       56.78     11.77 o
  -2 -12   4      135.53      150.96     16.62 o
  -1 -12   4       43.82       43.00     14.54 o
   0 -12   4        0.38        3.46      4.41 o
   1 -12   4        2.08        8.31      6.92 o
   2 -12   4        7.80       16.62      7.62 o
   3 -12   4        0.94        9.00      6.92 o
   4 -12   4       11.89       11.77      7.62 o
  -5 -11   4       13.05       18.70      9.00 o
  -4 -11   4       41.70       68.55     12.46 o
  -3 -11   4      132.88      108.02     13.85 o
  -2 -11   4      172.68      163.63     10.45 o
  -1 -11   4      334.94      346.87     14.54 o
   0 -11   4      399.17      402.79     19.04 o
   1 -11   4      522.31      520.04     21.47 o
   2 -11   4       78.38       56.78      9.69 o
   3 -11   4       45.92       54.70      9.69 o
   4 -11   4      138.28      158.57     15.23 o
   5 -11   4       67.49       81.71     11.77 o
   6 -11   4       50.47       27.70     10.39 o
  -6 -10   4       15.43       13.16      9.00 o
  -5 -10   4      100.75      103.87     14.54 o
  -4 -10   4      154.35      167.57     16.62 o
  -3 -10   4        4.07       -3.07      5.19 o
  -2 -10   4      212.91      213.45     10.98 o
  -1 -10   4       36.38       45.79     11.08 o
   0 -10   4       48.43       58.56      6.31 o
   1 -10   4      293.89      287.35     11.44 o
   2 -10   4      182.14      208.43     13.85 o
   3 -10   4       45.45       51.93      9.00 o
   4 -10   4      145.53      140.57     13.85 o
   5 -10   4      361.25      330.99     18.70 o
   6 -10   4      213.92      237.51     19.39 o
   7 -10   4      180.74      189.04     18.70 o
  -7  -9   4       13.09       10.39      8.31 o
  -6  -9   4      112.33      117.72     15.23 o
  -5  -9   4      204.66      243.74     19.39 o
  -4  -9   4       93.57      103.59      7.98 o
  -3  -9   4        1.16        0.95      3.83 o
  -2  -9   4     1199.33     1155.08     47.78 o
  -1  -9   4        4.26        3.71      7.62 o
   0  -9   4      626.00      636.32     15.37 o
   1  -9   4       52.25       49.71      5.88 o
   2  -9   4      351.38      333.07     15.93 o
   3  -9   4       61.09       54.01      8.31 o
   4  -9   4        2.60       15.93      6.92 o
   5  -9   4       17.39       28.39      8.31 o
   6  -9   4       81.38       63.01     11.77 o
   7  -9   4        8.36       15.93      9.00 o
  -8  -8   4       40.46       45.01     11.08 o
  -7  -8   4       66.93       99.71     13.85 o
  -6  -8   4      202.21      221.59     18.70 o
  -5  -8   4      325.23      368.51     16.97 o
  -4  -8   4      518.48      553.13     14.29 o
  -3  -8   4      579.74      571.13     28.74 o
  -2  -8   4      535.52      511.82     13.41 o
  -1  -8   4       83.27       69.57      6.11 o
   0  -8   4      396.08      365.85     14.89 o
   1  -8   4      984.77      985.24     21.81 o
   2  -8   4     2281.99     2187.47     42.93 o
   3  -8   4      151.05      137.80     11.77 o
   4  -8   4      422.12      416.17     18.70 o
   5  -8   4      340.64      349.00     17.31 o
   6  -8   4      154.58      161.34     14.54 o
   7  -8   4      400.70      369.08     19.39 o
   8  -8   4       92.65      110.79     15.23 o
  -8  -7   4       70.37       72.02     13.16 o
  -7  -7   4       69.49       71.32     12.46 o
  -6  -7   4       15.33       17.31      8.31 o
  -5  -7   4       66.66       77.93      6.99 o
  -4  -7   4      265.18      254.07     15.23 o
  -3  -7   4      220.57      199.60      8.47 o
  -2  -7   4      128.10      123.74      7.96 o
  -1  -7   4      675.17      692.43     24.58 o
   0  -7   4      102.88       87.55     10.73 o
   1  -7   4      197.22      212.20     19.74 o
   2  -7   4     1118.41     1137.01     27.70 o
   3  -7   4      793.14      785.94     23.54 o
   4  -7   4      242.19      267.98     14.54 o
   5  -7   4       38.36       36.01      7.62 o
   6  -7   4      100.68       76.17     10.39 o
   7  -7   4      156.85      141.95     13.85 o
   8  -7   4       78.75       64.19      8.28 o
   9  -7   4       61.72       71.14      9.26 o
  -9  -6   4       23.56       20.77      9.69 o
  -8  -6   4      209.14      263.13     20.77 o
  -7  -6   4      104.28       98.33     12.46 o
  -6  -6   4        6.68        6.77      4.33 o
  -5  -6   4     1055.08     1065.12     19.51 o
  -4  -6   4       30.18       33.82      4.82 o
  -3  -6   4      281.65      288.71     13.16 o
  -2  -6   4      501.62      599.72     21.81 o
  -1  -6   4        2.87        2.14      2.66 o
   0  -6   4       82.81       83.71      6.23 o
   1  -6   4        9.10       11.08      4.15 o
   2  -6   4      231.27      211.89     11.08 o
   3  -6   4       79.41       73.40      8.31 o
   4  -6   4       23.38       26.31      6.23 o
   5  -6   4       66.90       60.24      9.00 o
   6  -6   4        9.29        5.54      6.23 o
   7  -6   4       11.12       20.77      7.62 o
   8  -6   4      115.10       96.38      9.26 o
   9  -6   4        0.04       -0.69      6.23 o
  -9  -5   4      183.35      211.20     18.70 o
  -8  -5   4      416.62      442.48     22.16 o
  -7  -5   4      727.12      695.93     16.76 o
  -6  -5   4      943.40      935.76     18.32 o
  -5  -5   4      116.95      115.25      7.30 o
  -4  -5   4      997.35      967.99     16.84 o
  -3  -5   4      606.38      547.61     11.99 o
  -2  -5   4      200.98      163.89      6.92 o
  -1  -5   4     1010.36      990.89     15.91 o
   0  -5   4       47.68       25.28      3.43 o
   1  -5   4     1760.93     1722.14     31.85 o
   2  -5   4       18.81        8.81      2.66 o
   3  -5   4      131.93      106.64      9.00 o
   4  -5   4      622.11      579.59     18.00 o
   5  -5   4      879.09      869.03     23.54 o
   6  -5   4      272.40      308.14     15.23 o
   7  -5   4      859.29      866.69     21.81 o
   8  -5   4      458.76      422.00     14.66 o
   9  -5   4      154.78      147.49     16.62 o
  -9  -4   4        5.54        7.62      7.62 o
  -8  -4   4        0.54       -5.54      5.54 o
  -7  -4   4       23.67       30.76      5.32 o
  -6  -4   4        4.38       -3.09      4.85 o
  -5  -4   4        7.88        7.85      3.65 o
  -4  -4   4       62.23       64.63      5.12 o
  -3  -4   4       49.95       64.48      4.63 o
  -2  -4   4     2118.28     2310.30     27.17 o
  -1  -4   4     2081.67     2042.70     24.23 o
   0  -4   4     2785.92     2892.78     31.83 o
   1  -4   4      443.02      397.47     12.46 o
   2  -4   4       70.62       66.48      6.23 o
   3  -4   4      620.85      653.68     17.31 o
   4  -4   4      931.94      927.89     22.16 o
   5  -4   4      627.78      618.36     18.70 o
   6  -4   4      318.20      307.89     16.97 o
   7  -4   4      209.72      211.91     10.81 o
   8  -4   4       66.65       58.17     10.39 o
   9  -4   4       47.53       34.62     10.39 o
  -9  -3   4       75.34       66.48     11.77 o
  -8  -3   4      870.39      815.34     20.08 o
  -7  -3   4       14.48        9.61      4.50 o
  -6  -3   4       50.08       56.36      5.61 o
  -5  -3   4      386.96      383.98     10.77 o
  -4  -3   4      905.68      956.96     15.65 o
  -3  -3   4      240.17      202.39      6.60 o
  -2  -3   4      111.92      111.56      4.63 o
  -1  -3   4      796.87      726.56      8.89 o
   0  -3   4       15.99       27.15      2.66 o
   1  -3   4       12.76        9.00      2.77 o
   2  -3   4      264.37      254.82      9.69 o
   3  -3   4      378.31      337.23     11.08 o
   4  -3   4     1783.65     1829.47     32.55 o
   5  -3   4        1.29        0.69      2.94 o
   6  -3   4       59.04       59.39      6.23 o
   7  -3   4       71.88       77.38     10.73 o
   8  -3   4       42.00       46.39     10.39 o
   9  -3   4       45.66       39.47      9.69 o
  10  -3   4        7.47       -2.77      8.31 o
  -9  -2   4      194.15      189.04     15.23 o
  -8  -2   4       53.87       67.09      7.09 o
  -7  -2   4      111.76       98.32      7.58 o
  -6  -2   4     3068.81     3157.68     38.92 o
  -5  -2   4     2819.81     2938.70     35.24 o
  -4  -2   4     1702.44     1600.34     21.48 o
  -3  -2   4       48.51       40.16      3.32 o
  -2  -2   4      275.47      225.81      4.87 o
  -1  -2   4        6.48       13.08      1.50 o
   0  -2   4      671.47      647.05     10.04 o
   1  -2   4     2134.27     2071.14     32.55 o
   2  -2   4     1900.01     1788.62     29.08 o
   3  -2   4     1445.48     1452.08     25.62 o
   4  -2   4     1660.42     1553.07     24.24 o
   5  -2   4     2539.11     2563.18     31.92 o
   6  -2   4      597.56      599.87     17.66 o
   7  -2   4      118.15      110.10     13.16 o
   8  -2   4       92.34      100.41     13.85 o
   9  -2   4       42.53       40.85     10.39 o
  10  -2   4      210.15      241.67     21.47 o
  -9  -1   4        0.35        1.38      6.23 o
  -8  -1   4       29.77       30.82      5.61 o
  -7  -1   4        0.47        0.69      3.92 o
  -6  -1   4       73.33       87.15      6.60 o
  -5  -1   4      256.60      258.06      8.77 o
  -4  -1   4     1580.84     1700.63     22.38 o
  -3  -1   4      117.62      134.11      5.19 o
  -2  -1   4       52.13       64.37      4.50 o
  -1  -1   4       11.62        9.83      4.15 o
   0  -1   4        1.62        5.19      1.96 o
   1  -1   4      701.16      684.17      8.49 o
   2  -1   4       25.08       23.69      2.66 o
   3  -1   4      467.19      438.07      8.81 o
   4  -1   4      221.74      212.82      6.79 o
   5  -1   4     1582.30     1595.20     22.11 o
   6  -1   4        4.52       11.77      6.23 o
   7  -1   4      100.37      103.87     12.46 o
   8  -1   4      167.25      155.11     15.23 o
   9  -1   4       93.74      100.41     13.85 o
  10  -1   4        8.57        9.00      8.31 o
 -10   0   4      113.18      118.41     13.85 o
  -9   0   4      313.11      285.29     17.31 o
  -8   0   4      461.85      427.94     20.08 o
  -7   0   4      550.37      521.08     41.89 o
  -6   0   4      329.45      341.82     14.20 o
  -5   0   4      371.49      411.52     10.45 o
  -4   0   4     1824.08     1974.82     24.74 o
  -3   0   4        6.71       13.64      2.30 o
  -2   0   4     1196.87     1131.97     16.89 o
  -1   0   4       22.65       33.50      4.50 o
   0   0   4       43.72       35.69      5.54 o
   1   0   4     4983.69     5051.14     39.86 o
   2   0   4     1696.14     1787.13     20.10 o
   3   0   4      241.73      269.57      5.97 o
   4   0   4        5.16        7.18      3.46 o
   5   0   4        1.11       -4.15      4.15 o
   6   0   4      268.51      246.51     15.23 o
   7   0   4        1.66       -3.46      4.85 o
   8   0   4       61.83       50.55     10.39 o
   9   0   4        0.14       15.23      9.00 o
  10   0   4        0.74        7.62      8.31 o
 -10   1   4      201.37      188.35     17.31 o
  -9   1   4      323.41      318.53     18.70 o
  -8   1   4      431.78      385.01     19.39 o
  -7   1   4      302.40      330.30     16.62 o
  -6   1   4      279.92      302.35     10.14 o
  -5   1   4      847.64      867.44     22.16 o
  -4   1   4       12.64        6.67      2.40 o
  -3   1   4      150.73      131.62      4.91 o
  -2   1   4      947.05      856.76     14.66 o
  -1   1   4     1792.88     1748.82     22.24 o
   0   1   4     2041.78     1979.62     23.16 o
   1   1   4     4611.26     4774.90     49.52 o
   2   1   4     6618.16     6756.39     62.39 o
   3   1   4       16.76       26.66      1.91 o
   4   1   4      342.35      337.23     15.23 o
   5   1   4      600.80      571.28     20.77 o
   6   1   4       64.32       76.17     11.08 o
   7   1   4      442.84      398.86     20.77 o
   8   1   4      124.95      117.03     14.54 o
   9   1   4      164.09      160.65     17.31 o
 -10   2   4       26.27       36.01     10.39 o
  -9   2   4        0.09        4.15      7.62 o
  -8   2   4      244.40      220.89     17.31 o
  -7   2   4      241.15      252.05     15.93 o
  -6   2   4        1.72       -4.85      5.54 o
  -5   2   4       53.98       54.04      5.12 o
  -4   2   4       98.31      109.67      6.23 o
  -3   2   4      669.63      798.09     15.86 o
  -2   2   4      199.29      196.48     11.77 o
  -1   2   4      698.78      681.75      9.14 o
   0   2   4       43.25       55.79      6.13 o
   1   2   4      281.39      280.70      5.56 o
   2   2   4      303.34      281.87      4.98 o
   3   2   4      470.48      504.80     16.62 o
   4   2   4      254.44      258.29     13.85 o
   5   2   4      362.43      353.85     17.31 o
   6   2   4      233.52      221.59     15.23 o
   7   2   4        1.63        5.54      7.62 o
   8   2   4       94.36       92.79     13.85 o
   9   2   4        0.58       -6.92      6.92 o
  -9   3   4       59.11       63.01     11.77 o
  -8   3   4      357.41      354.54     20.08 o
  -7   3   4      583.02      551.20     22.85 o
  -6   3   4      122.05      117.03     12.46 o
  -5   3   4     1026.93     1087.85     29.78 o
  -4   3   4      627.33      665.45     21.47 o
  -3   3   4      690.61      665.51     14.88 o
  -2   3   4     1665.75     1746.26     26.31 o
  -1   3   4      127.21      123.40      4.53 o
   0   3   4      481.77      485.77      7.87 o
   1   3   4      919.70      875.73     10.96 o
   2   3   4      500.30      503.32      7.41 o
   3   3   4      152.56      160.52      7.96 o
   4   3   4      106.60      118.41     11.08 o
   5   3   4      510.59      579.59     21.47 o
   6   3   4      102.26      128.10     13.85 o
   7   3   4       51.49       59.55     11.08 o
   8   3   4       27.02       25.62      9.69 o
   9   3   4       70.93       55.40     12.46 o
  -9   4   4       55.95       57.47     11.77 o
  -8   4   4      238.08      235.44     20.08 o
  -7   4   4      174.95      200.12     17.31 o
  -6   4   4      835.71      854.49     28.39 o
  -5   4   4      307.75      338.61     17.31 o
  -4   4   4     1651.21     1560.80     36.01 o
  -3   4   4      697.98      728.84     25.62 o
  -2   4   4      644.63      625.71     14.17 o
  -1   4   4     4423.97     4455.79     38.82 o
   0   4   4      350.81      322.95      7.03 o
   1   4   4       44.20       40.33      4.61 o
   2   4   4      120.00      127.55      9.69 o
   3   4   4      654.71      673.59     14.93 o
   4   4   4     1046.30     1061.54     29.08 o
   5   4   4      322.82      321.99     17.31 o
   6   4   4       10.52        5.54      6.92 o
   7   4   4       31.54       47.78     10.39 o
   8   4   4       23.02       26.31     10.39 o
   9   4   4       35.32       39.47     11.77 o
  -9   5   4        0.60       -0.69      9.00 o
  -8   5   4       13.75       25.62      9.69 o
  -7   5   4       69.98       56.09     11.77 o
  -6   5   4       22.67       27.70      8.31 o
  -5   5   4       37.98       39.47      9.00 o
  -4   5   4       93.67       85.17     10.39 o
  -3   5   4       13.74       15.30      5.12 o
  -2   5   4        3.51        4.63      2.83 o
  -1   5   4       23.03       19.52      3.05 o
   0   5   4        2.94        2.95      2.82 o
   1   5   4      356.49      361.36     20.08 o
   2   5   4      344.96      361.52     12.12 o
   3   5   4       13.49        8.35      3.83 o
   4   5   4      113.52      111.04      8.07 o
   5   5   4        0.56       -6.23      6.23 o
   6   5   4       47.50       40.85      9.69 o
   7   5   4       52.66       42.24     11.08 o
   8   5   4       12.05       21.47      9.69 o
  -8   6   4      162.26      182.12     18.70 o
  -7   6   4      191.63      171.73     16.62 o
  -6   6   4      423.19      395.39     20.77 o
  -5   6   4      354.65      378.77     19.39 o
  -4   6   4      584.87      595.51     22.85 o
  -3   6   4       25.44       33.80     13.50 o
  -2   6   4      536.50      522.83     10.93 o
  -1   6   4      705.65      675.82     12.06 o
   0   6   4      682.32      651.73     11.54 o
   1   6   4       79.26       67.39      9.35 o
   2   6   4      211.29      199.44      9.30 o
   3   6   4        1.64        6.06      3.83 o
   4   6   4      116.94      121.51      8.77 o
   5   6   4       20.88       32.20     11.43 o
   6   6   4       67.74       73.74      8.31 o
   7   6   4       81.17       82.40     13.85 o
   8   6   4        2.64        1.38      9.69 o
  -7   7   4      193.15      180.04     18.00 o
  -6   7   4      260.40      278.37     18.70 o
  -5   7   4      472.66      461.18     22.16 o
  -4   7   4      166.12      177.27     15.23 o
  -3   7   4        5.26        6.53      4.99 o
  -2   7   4      640.94      647.15     23.11 o
  -1   7   4      761.14      777.12     13.77 o
   0   7   4      877.18      856.60     18.70 o
   1   7   4      469.33      470.38     26.66 o
   2   7   4      202.42      229.53     10.52 o
   3   7   4      299.81      309.28     23.20 o
   4   7   4      193.72      204.04     11.44 o
   5   7   4      119.12      130.41     10.25 o
   6   7   4       28.61       40.46      6.99 o
   7   7   4       22.31       22.16     10.39 o
  -7   8   4        1.15       -1.38      8.31 o
  -6   8   4        0.14        7.62      8.31 o
  -5   8   4        4.97        3.46      7.62 o
  -4   8   4        0.47       -6.23      6.23 o
  -3   8   4        2.61        3.36      4.99 o
  -2   8   4      329.42      329.76     10.20 o
  -1   8   4      140.76      140.19      9.26 o
   0   8   4        0.66        2.85      4.14 o
   1   8   4        9.16        6.16      6.92 o
   2   8   4        5.62        4.73      6.58 o
   3   8   4       33.68       38.78      9.69 o
   4   8   4      180.30      160.65     15.93 o
   5   8   4        2.15       -4.85      7.62 o
   6   8   4        0.28        4.85      9.00 o
  -5   9   4      301.16      345.54     21.47 o
  -4   9   4      362.51      327.53     20.08 o
  -3   9   4      136.23      141.26     14.54 o
  -1   9   4      255.64      246.51     15.93 o
   0   9   4       33.91       27.70      8.31 o
   1   9   4      377.87      392.62     19.39 o
   2   9   4        8.64       11.77      7.62 o
   3   9   4       35.26       38.09     10.39 o
   4   9   4       23.41       20.08      9.00 o
   5   9   4       37.58       58.86     12.46 o
  -4  10   4      184.39      148.88     16.62 o
  -3  10   4      380.52      378.77     21.47 o
   0  10   4       14.81       15.93      8.31 o
   1  10   4        1.41       -2.08      6.92 o
   2  10   4      151.97      170.34     16.62 o
   3  10   4       33.12       47.78     11.08 o
  -1 -13   5       49.57       38.59      9.69 o
   0 -13   5      219.35      272.32     27.70 o
   1 -13   5      117.63      127.41     15.23 o
  -4 -12   5        0.79       10.39      8.31 o
  -3 -12   5        5.91       15.93      9.00 o
  -2 -12   5       83.68       98.86      9.35 o
  -1 -12   5      154.86      161.83     11.23 o
   0 -12   5       71.98       69.56      8.31 o
   1 -12   5       38.28       42.24      9.69 o
   2 -12   5       59.64       75.48     11.08 o
   3 -12   5       94.45      104.56     13.16 o
   4 -12   5       39.28       51.93     11.08 o
  -5 -11   5       59.56       65.78     13.16 o
  -4 -11   5       36.53       37.39      9.69 o
  -3 -11   5      103.75       94.99      8.56 o
  -2 -11   5      210.87      230.67     11.81 o
  -1 -11   5       44.58       43.82      6.49 o
   0 -11   5        0.47        1.04      5.89 o
   1 -11   5        4.18       11.77      6.92 o
   2 -11   5       12.05        9.00      6.23 o
   3 -11   5        0.25       -1.38      6.23 o
   4 -11   5       13.56       18.70      6.92 o
   5 -11   5       27.85       17.31      9.00 o
  -6 -10   5       87.56       96.94     14.54 o
  -5 -10   5      156.72      200.81     18.00 o
  -4 -10   5      286.22      278.39     12.31 o
  -3 -10   5      281.86      284.06     11.44 o
  -2 -10   5      808.09      767.84     18.53 o
  -1 -10   5      642.06      643.78     16.84 o
   0 -10   5      709.46      751.71     37.05 o
   1 -10   5      442.26      476.41     20.08 o
   2 -10   5      101.90       82.40     10.39 o
   3 -10   5        3.72       -2.77      5.54 o
   4 -10   5       31.97       45.01      9.69 o
   5 -10   5      487.01      471.56     22.16 o
   6 -10   5      148.48      155.11     15.93 o
  -7  -9   5       14.29        0.00      6.92 o
  -6  -9   5       50.36       58.86     11.08 o
  -5  -9   5      134.32      142.43      9.65 o
  -4  -9   5      213.29      198.84     16.97 o
  -3  -9   5      383.80      392.55     12.91 o
  -2  -9   5       82.32      110.69      8.07 o
  -1  -9   5        3.65       12.81      4.41 o
   0  -9   5       10.64       15.58      4.41 o
   1  -9   5       75.81       70.63      9.00 o
   2  -9   5      392.65      361.46     16.62 o
   3  -9   5        1.97       -3.46      4.85 o
   4  -9   5      267.25      246.51     15.93 o
   5  -9   5      241.66      270.06     16.62 o
   6  -9   5      156.03      143.34     14.54 o
   7  -9   5      164.11      155.11     16.62 o
  -8  -8   5       27.00       31.16     10.39 o
  -7  -8   5       13.34        0.69      6.92 o
  -6  -8   5      152.79      157.88     15.23 o
  -5  -8   5     1291.82     1229.63     23.16 o
  -4  -8   5      358.88      322.75     11.23 o
  -3  -8   5       35.34       38.50      5.32 o
  -2  -8   5      101.61       74.68      9.69 o
  -1  -8   5      161.71      156.56      8.77 o
   0  -8   5      133.48      130.18     15.23 o
   1  -8   5        5.49        8.31      4.85 o
   2  -8   5      139.06      150.96     12.46 o
   3  -8   5       30.26       31.85      7.62 o
   4  -8   5      259.54      247.21     14.54 o
   5  -8   5      143.88      136.41     13.16 o
   6  -8   5        0.35       -2.08      6.23 o
   7  -8   5      120.47      121.18     13.85 o
   8  -8   5        2.94       10.39      9.00 o
  -8  -7   5      141.75      128.10     15.23 o
  -7  -7   5      408.07      376.70     20.08 o
  -6  -7   5      681.80      638.16     16.07 o
  -5  -7   5      719.16      718.18     38.09 o
  -4  -7   5      481.31      528.34     13.90 o
  -3  -7   5      611.17      626.22     14.66 o
  -2  -7   5      284.99      280.63      9.54 o
  -1  -7   5      591.19      613.74     13.95 o
   0  -7   5      155.44      154.23     11.43 o
   1  -7   5      688.47      667.53     20.77 o
   2  -7   5     1417.92     1328.83     30.47 o
   3  -7   5     1374.33     1332.98     31.85 o
   4  -7   5      615.69      583.74     20.77 o
   5  -7   5      338.29      315.76     15.93 o
   6  -7   5       96.44      101.10     11.77 o
   7  -7   5       61.93       80.33     11.77 o
   8  -7   5      227.36      233.91     14.89 o
  -8  -6   5       29.81       21.47      8.31 o
  -7  -6   5      116.42      121.87      8.77 o
  -6  -6   5      255.91      265.51     18.35 o
  -5  -6   5       77.87       63.40      6.31 o
  -4  -6   5      684.26      664.53     14.66 o
  -3  -6   5      193.43      184.89      7.83 o
  -2  -6   5      160.41      161.56      8.66 o
  -1  -6   5      739.22      752.50     16.62 o
   0  -6   5       50.32       39.82      4.41 o
   1  -6   5       49.38       48.47      6.92 o
   2  -6   5      194.80      144.03     10.39 o
   3  -6   5     1052.61      968.06     24.93 o
   4  -6   5      634.55      670.30     20.77 o
   5  -6   5      211.97      195.97     12.46 o
   6  -6   5       12.75       17.31      6.92 o
   7  -6   5      314.57      340.18     13.41 o
   8  -6   5      122.81      127.36     14.20 o
   9  -6   5        8.46       11.77      8.31 o
  -8  -5   5      198.73      242.36     18.00 o
  -7  -5   5       43.12       45.48      9.00 o
  -6  -5   5      114.76      129.05      8.56 o
  -5  -5   5       20.67       14.87      6.23 o
  -4  -5   5      858.97      849.62     33.93 o
  -3  -5   5       96.19      112.70      6.37 o
  -2  -5   5      143.58      139.68      6.37 o
  -1  -5   5     1576.40     1658.64     22.51 o
   0  -5   5       61.67       60.77      3.09 o
   1  -5   5      866.65      933.43     22.16 o
   2  -5   5      418.70      418.24     14.54 o
   3  -5   5        0.73       -0.69      3.46 o
   4  -5   5      726.93      723.62     20.77 o
   5  -5   5      204.75      209.12     12.46 o
   6  -5   5      164.74      151.65     12.46 o
   7  -5   5        6.61        5.61      5.19 o
   8  -5   5       81.61       78.25     12.46 o
   9  -5   5        5.82        5.54      8.31 o
  -8  -4   5      306.39      270.06     15.93 o
  -7  -4   5     1636.26     1579.74     26.19 o
  -6  -4   5     1117.24     1130.77     27.70 o
  -5  -4   5      706.31      757.76     15.65 o
  -4  -4   5      334.38      336.98      9.54 o
  -3  -4   5      120.44      102.71      5.61 o
  -2  -4   5     2495.02     2404.27     28.39 o
  -1  -4   5     3632.68     3722.70     31.82 o
   0  -4   5     1110.64     1120.83     15.28 o
   1  -4   5      523.22      514.81      9.65 o
   2  -4   5      679.82      629.44     16.62 o
   3  -4   5      997.81      998.52     22.85 o
   4  -4   5     2816.80     2890.32     48.47 o
   5  -4   5      641.71      625.98     19.39 o
   6  -4   5      451.60      472.55     13.48 o
   7  -4   5       49.52       49.07      6.31 o
   8  -4   5       58.92       67.86     11.77 o
   9  -4   5       29.20       25.62      9.69 o
  -9  -3   5       57.90       56.09      9.69 o
  -8  -3   5        0.67        6.92      6.23 o
  -7  -3   5       40.76       55.40      9.00 o
  -6  -3   5      102.68      100.69      7.09 o
  -5  -3   5       50.76       45.11      4.90 o
  -4  -3   5      163.81      159.81      6.58 o
  -3  -3   5      206.96      179.94      6.31 o
  -2  -3   5     1377.05     1454.46     15.52 o
  -1  -3   5      233.92      221.00      4.86 o
   0  -3   5      622.97      602.68     13.85 o
   1  -3   5      473.78      487.91     17.31 o
   2  -3   5      322.02      321.99     11.08 o
   3  -3   5       45.59       42.24      5.54 o
   4  -3   5       18.59       17.95      6.58 o
   5  -3   5      582.83      572.39     13.14 o
   6  -3   5       76.09       83.04      6.65 o
   7  -3   5      109.67      120.49     13.85 o
   8  -3   5      218.45      227.82     19.39 o
   9  -3   5        2.15        2.77      9.00 o
  -9  -2   5      136.16      141.95     13.85 o
  -8  -2   5       44.94       54.01      9.69 o
  -7  -2   5      704.57      676.53     23.54 o
  -6  -2   5       63.15       60.24      9.00 o
  -5  -2   5      842.20      877.93     15.77 o
  -4  -2   5      219.79      187.57      6.65 o
  -3  -2   5      223.90      235.86      6.28 o
  -2  -2   5      293.77      268.65      5.46 o
  -1  -2   5     1082.70     1040.53     15.42 o
   0  -2   5      813.65      871.27     13.22 o
   1  -2   5     2382.45     2309.07     27.01 o
   2  -2   5        2.91        7.62      2.77 o
   3  -2   5      108.35       98.79      5.32 o
   4  -2   5      315.37      318.10      8.81 o
   5  -2   5      333.47      344.84      9.97 o
   6  -2   5       10.12       17.31      6.92 o
   7  -2   5       18.10       13.16      7.62 o
   8  -2   5       51.21       40.16     10.39 o
   9  -2   5       23.87        9.00      7.62 o
 -10  -1   5      125.58      148.88     15.23 o
  -9  -1   5      220.59      235.44     15.93 o
  -8  -1   5      315.38      321.99     17.31 o
  -7  -1   5      331.44      315.76     15.93 o
  -6  -1   5      803.03      807.40     24.93 o
  -5  -1   5     1631.49     1652.20     36.01 o
  -4  -1   5     1072.30     1044.39     16.27 o
  -3  -1   5       73.41       46.02      4.63 o
  -2  -1   5      900.22      842.89     14.44 o
  -1  -1   5      778.05      784.07     12.97 o
   0  -1   5     2628.65     2560.86     28.84 o
   1  -1   5     4168.37     4341.10     35.75 o
   2  -1   5     8757.31     8847.73    148.19 o
   3  -1   5     4974.11     5045.37     59.21 o
   4  -1   5     1136.95     1146.21     17.12 o
   5  -1   5      586.35      555.35     20.77 o
   6  -1   5      155.39      157.19     14.54 o
   7  -1   5        8.37        3.46      6.23 o
   8  -1   5       40.68       33.24      9.69 o
   9  -1   5       58.57       54.01     11.77 o
 -10   0   5        9.28       11.08      8.31 o
  -9   0   5       46.20       45.70     10.39 o
  -8   0   5      118.35      127.41     13.16 o
  -7   0   5       79.58       99.71     11.08 o
  -6   0   5       24.63       13.85      6.23 o
  -5   0   5        2.58        0.69      4.85 o
  -4   0   5      489.01      511.73     18.00 o
  -3   0   5     2118.08     2336.12     30.58 o
  -2   0   5       27.83       32.57      6.58 o
  -1   0   5      517.69      496.38     10.52 o
   0   0   5      362.48      333.59     13.50 o
   1   0   5     2322.38     2427.83     22.10 o
   2   0   5     2266.68     2376.24     34.67 o
   3   0   5      851.71      968.67     14.20 o
   4   0   5       12.89       24.24      5.54 o
   5   0   5       16.08       22.85      6.23 o
   6   0   5        3.92        2.08      5.54 o
   7   0   5       19.41       28.39      8.31 o
   8   0   5      126.40      119.80     14.54 o
   9   0   5      105.05      109.41     14.54 o
 -10   1   5      109.88      123.26     15.23 o
  -9   1   5      144.23      146.11     15.23 o
  -8   1   5      205.03      189.04     15.93 o
  -7   1   5      304.44      264.52     15.93 o
  -6   1   5      151.68      134.34     12.46 o
  -5   1   5      138.85      128.10     11.77 o
  -4   1   5       95.65       74.09      9.00 o
  -3   1   5       86.81       83.64      6.58 o
  -2   1   5     3145.87     3281.55     38.38 o
  -1   1   5     1563.86     1708.53     22.95 o
   0   1   5     1784.24     1822.70     20.86 o
   1   1   5       97.26       83.97      6.00 o
   2   1   5     8192.65     8618.94     66.57 o
   3   1   5      524.03      565.74     17.31 o
   4   1   5        6.46        9.69      5.54 o
   5   1   5       46.28       38.78      8.31 o
   6   1   5        0.43        2.08      6.23 o
   7   1   5       99.09      110.10     13.85 o
   8   1   5       36.49       47.09     10.39 o
   9   1   5        7.65       11.77      9.00 o
  -9   2   5      142.04      154.42     15.93 o
  -8   2   5      600.74      598.28     24.93 o
  -7   2   5      409.98      367.69     18.70 o
  -6   2   5       21.27        3.46      6.92 o
  -5   2   5      124.37      128.10     11.77 o
  -4   2   5      811.06      794.25     24.24 o
  -3   2   5     2345.48     2311.90     31.51 o
  -2   2   5     4942.08     5090.57     55.00 o
  -1   2   5     3764.39     3757.08     37.09 o
   0   2   5     2060.94     2081.19     20.33 o
   1   2   5      338.68      328.48      6.38 o
   2   2   5     1354.84     1350.30     14.59 o
   3   2   5      771.10      808.79     22.16 o
   4   2   5       95.80       99.71     10.39 o
   5   2   5        5.37       10.39      6.23 o
   6   2   5      194.37      219.51     17.31 o
   7   2   5      122.61      115.64     13.85 o
   8   2   5      248.53      218.82     19.39 o
   9   2   5      240.22      261.75     22.16 o
  -9   3   5       53.05       49.16     11.08 o
  -8   3   5       15.80        2.77      7.62 o
  -7   3   5        8.30        3.46      6.92 o
  -6   3   5      163.75      170.34     15.23 o
  -5   3   5      232.23      225.05     14.54 o
  -4   3   5      118.94      118.41     11.77 o
  -3   3   5      290.30      281.24     10.45 o
  -2   3   5      490.52      460.46     12.42 o
  -1   3   5      745.91      764.53     10.87 o
   0   3   5      710.67      715.44     10.38 o
   1   3   5      519.14      529.90      8.71 o
   2   3   5       72.61       63.88      5.32 o
   3   3   5       14.82       13.16      3.92 o
   4   3   5        9.65        5.54      5.54 o
   5   3   5      174.22      208.43     15.93 o
   6   3   5       92.37       71.32     11.08 o
   7   3   5      120.65      117.03     14.54 o
   8   3   5       33.97       24.24     10.39 o
   9   3   5        3.33       -2.08      9.00 o
  -9   4   5       66.23       61.63     13.16 o
  -8   4   5       78.57       84.48     13.16 o
  -7   4   5      277.63      275.60     18.00 o
  -6   4   5      181.02      215.35     17.31 o
  -5   4   5       68.50       51.24      9.00 o
  -4   4   5      132.57      146.11     13.16 o
  -3   4   5      253.24      264.08     24.93 o
  -2   4   5      499.53      474.03     12.91 o
  -1   4   5     1676.06     1650.07     19.08 o
   0   4   5       61.99       65.45      4.05 o
   1   4   5      478.60      489.45     11.93 o
   2   4   5      649.57      647.25     14.39 o
   3   4   5      389.78      397.67     11.99 o
   4   4   5      175.63      190.81      9.76 o
   5   4   5      327.45      337.92     19.39 o
   6   4   5       23.04       25.62      9.00 o
   7   4   5        1.16       -1.38      6.92 o
   8   4   5        5.79       13.85      9.69 o
  -8   5   5        4.86        0.69      7.62 o
  -7   5   5      206.89      202.89     18.00 o
  -6   5   5      281.99      286.68     18.00 o
  -5   5   5      686.41      749.93     27.01 o
  -4   5   5     2140.26     2118.92     45.70 o
  -3   5   5     1851.79     1829.09     29.55 o
  -2   5   5     1219.26     1209.16     26.31 o
  -1   5   5      727.35      691.89     13.90 o
   0   5   5      961.11      992.27     17.63 o
   1   5   5       15.83        9.46      3.65 o
   2   5   5      316.81      297.50     11.01 o
   3   5   5      232.98      239.66     10.25 o
   4   5   5      296.05      283.55     18.00 o
   5   5   5      117.11      120.51     11.77 o
   6   5   5       27.97       44.02      6.85 o
   7   5   5      140.35      143.34     16.62 o
   8   5   5       53.04       50.55     12.46 o
  -8   6   5       28.66       35.32     11.08 o
  -7   6   5        0.07       -4.15      6.92 o
  -6   6   5       75.35       81.71     12.46 o
  -5   6   5      262.36      243.05     18.70 o
  -4   6   5        2.45       -6.23      6.23 o
  -3   6   5        3.85        0.29      4.63 o
  -2   6   5      113.14      115.92      8.47 o
  -1   6   5        2.04        2.42      3.92 o
   0   6   5       15.39       13.54      4.33 o
   1   6   5       86.43       91.24      7.30 o
   2   6   5      206.01      198.22     13.16 o
   3   6   5        0.29        1.08      5.19 o
   4   6   5       32.61       36.75      6.37 o
   5   6   5       76.13       71.72      8.07 o
   6   6   5       10.70        8.56      7.96 o
   7   6   5       13.37        9.06      5.49 o
  -7   7   5      151.93      154.42     17.31 o
  -6   7   5      159.16      175.19     17.31 o
  -5   7   5      109.96      126.72     14.54 o
  -4   7   5      385.93      376.00     19.39 o
  -3   7   5        1.57       -1.78      4.99 o
  -2   7   5      132.05      139.84      9.65 o
  -1   7   5      413.24      373.23     19.39 o
   0   7   5      267.48      270.63     15.58 o
   1   7   5      217.12      226.66     11.43 o
   2   7   5      103.94      120.40     12.46 o
   3   7   5        9.22       14.18      5.12 o
   4   7   5        2.64        0.92      4.33 o
   5   7   5       13.51        8.41      4.99 o
   6   7   5        3.75        2.61      6.58 o
  -6   8   5       64.11       74.09     13.16 o
  -5   8   5      102.08      118.41     15.23 o
  -4   8   5      677.29      688.99     27.01 o
  -3   8   5      200.14      221.91     13.11 o
  -2   8   5      247.83      259.79     16.62 o
  -1   8   5      115.32       82.40     11.77 o
   0   8   5      148.38      175.19     15.23 o
   1   8   5      257.85      259.29     11.50 o
   2   8   5       82.79       93.88     11.43 o
   3   8   5      105.18      106.91      9.05 o
   4   8   5       26.49       38.09      9.69 o
   5   8   5      159.74      169.65     18.00 o
  -5   9   5       45.76       69.25     12.46 o
  -4   9   5       21.86       18.00      9.00 o
  -3   9   5       40.11       41.22      7.96 o
  -2   9   5        0.21       -6.23      7.62 o
   2   9   5       23.49       13.85      7.62 o
   3   9   5        9.42        7.62      8.31 o
   4   9   5        4.15       15.93      9.00 o
   0 -13   6        0.30        6.23      6.23 o
  -3 -12   6       31.61       28.65      6.80 o
  -2 -12   6       77.51       85.82      6.97 o
  -1 -12   6      103.27      117.01     12.81 o
   0 -12   6      100.71      118.51     11.08 o
   1 -12   6      196.93      189.04     16.62 o
   2 -12   6      180.42      200.81     17.31 o
   3 -12   6      124.43      137.11     14.54 o
   4 -12   6      120.05       89.33     12.46 o
  -5 -11   6       27.99       53.32     11.08 o
  -4 -11   6       72.21       61.07      7.48 o
  -3 -11   6      108.99      104.82      9.30 o
  -2 -11   6       32.07       43.48      6.60 o
  -1 -11   6      245.37      257.70     11.72 o
   0 -11   6      389.01      404.16     14.39 o
   1 -11   6      217.14      240.98     18.00 o
   2 -11   6      238.78      240.98     15.23 o
   3 -11   6       33.35       26.31      8.31 o
   4 -11   6       20.33       38.09      9.69 o
   5 -11   6       28.28       33.24      9.69 o
  -6 -10   6       45.80       44.32     10.39 o
  -5 -10   6       44.34       50.55     11.08 o
  -4 -10   6        7.04        2.92      4.85 o
  -3 -10   6        0.68       -1.87      4.14 o
  -2 -10   6       36.99       40.21      6.92 o
  -1 -10   6        1.66       -2.86      3.65 o
   0 -10   6       10.96        4.73      4.14 o
   1 -10   6       26.28       38.78      7.62 o
   2 -10   6        5.85       15.23      6.23 o
   3 -10   6       56.58       38.09      9.00 o
   4 -10   6       28.65       18.00      7.62 o
   5 -10   6      110.26       88.63     12.46 o
   6 -10   6       20.75        8.31      9.00 o
  -7  -9   6       91.02      116.33     15.23 o
  -6  -9   6       56.47       87.94     13.16 o
  -5  -9   6      111.33      119.04      9.05 o
  -4  -9   6      206.78      207.13     11.23 o
  -3  -9   6      416.75      455.06     13.95 o
  -2  -9   6      320.12      351.38     11.99 o
  -1  -9   6      849.61      879.01     19.08 o
   0  -9   6        2.88        1.25      3.65 o
   1  -9   6      461.89      466.72     19.39 o
   2  -9   6     2051.30     1919.49     42.93 o
   3  -9   6      369.05      340.00     17.31 o
   4  -9   6      338.43      310.91     16.62 o
   5  -9   6      370.69      365.62     18.70 o
   6  -9   6      253.72      283.21     18.00 o
   7  -9   6      102.91      118.41     14.54 o
  -7  -8   6        6.81        8.31      7.62 o
  -6  -8   6       50.95       43.91      6.60 o
  -5  -8   6       26.85       29.98      5.49 o
  -4  -8   6      436.23      421.97     40.16 o
  -3  -8   6      634.78      623.61     33.58 o
  -2  -8   6      482.35      424.80     12.70 o
  -1  -8   6       12.67       15.52      4.14 o
   0  -8   6      259.84      253.74     11.43 o
   1  -8   6      629.08      664.76     22.16 o
   2  -8   6       45.41       51.24      8.31 o
   3  -8   6      701.86      664.76     22.85 o
   4  -8   6       19.76       19.39      7.62 o
   5  -8   6      108.28      112.87     12.46 o
   6  -8   6      216.04      238.21     15.93 o
   7  -8   6       23.40       24.93      9.00 o
   8  -8   6       50.75       70.82     19.39 o
  -7  -7   6      105.93      126.37      9.26 o
  -6  -7   6        6.46       14.91      4.63 o
  -5  -7   6      203.58      214.39     28.39 o
  -4  -7   6       18.15       26.53      4.90 o
  -3  -7   6        6.59        1.97      5.89 o
  -2  -7   6      216.70      204.51      8.81 o
  -1  -7   6       23.56       26.01      4.41 o
   0  -7   6        0.59        2.77      4.15 o
   1  -7   6      547.96      525.58     18.70 o
   2  -7   6      464.19      449.40     17.31 o
   3  -7   6      422.27      414.78     17.31 o
   4  -7   6       93.91       97.64     11.08 o
   5  -7   6       51.89       57.47      9.00 o
   6  -7   6        6.43       -2.77      6.23 o
   7  -7   6       40.56       25.62      8.31 o
   8  -7   6        2.31        7.31      7.62 o
  -7  -6   6      362.48      395.39     18.70 o
  -6  -6   6      536.42      578.21     20.08 o
  -5  -6   6       15.74       21.06      4.63 o
  -4  -6   6      694.40      709.38     21.12 o
  -3  -6   6      124.62      125.03      7.34 o
  -2  -6   6      443.47      423.32     15.58 o
  -1  -6   6      867.28      858.77     16.14 o
   0  -6   6      737.29      749.93     21.47 o
   1  -6   6     1450.68     1371.07     30.47 o
   2  -6   6     1927.81     1899.41     38.09 o
   3  -6   6     1159.75     1160.56     28.39 o
   4  -6   6      227.88      211.89     12.46 o
   5  -6   6       75.15      112.18     11.08 o
   6  -6   6       26.09       34.62      8.31 o
   7  -6   6        1.68        5.61      5.12 o
   8  -6   6      397.37      409.93     22.85 o
  -8  -5   6        2.32        7.62      6.92 o
  -7  -5   6       92.55      105.25     11.77 o
  -6  -5   6       28.45       30.47      7.62 o
  -5  -5   6      214.08      203.77      8.81 o
  -4  -5   6       22.79       22.50      3.92 o
  -3  -5   6      421.04      407.36     10.74 o
  -2  -5   6       80.03       81.03      5.61 o
  -1  -5   6      250.88      255.33      6.20 o
   0  -5   6     4036.68     4020.06     42.59 o
   1  -5   6      769.67      739.77     14.54 o
   2  -5   6       92.87       96.94      9.00 o
   3  -5   6       74.74       85.86      8.31 o
   4  -5   6      709.10      767.24     21.47 o
   5  -5   6      540.74      553.27     18.70 o
   6  -5   6      148.69      138.34      9.15 o
   7  -5   6       58.37       69.94     11.77 o
   8  -5   6      233.81      240.28     20.77 o
   9  -5   6        2.00       -6.92      6.92 o
  -9  -4   6      115.63      133.64     13.85 o
  -8  -4   6      142.77      154.42     14.54 o
  -7  -4   6      187.11      176.58     14.54 o
  -6  -4   6       62.19       35.32      7.62 o
  -5  -4   6      261.90      257.59     13.85 o
  -4  -4   6        1.59       -2.82      2.82 o
  -3  -4   6      210.54      209.75      7.30 o
  -2  -4   6       38.86       30.66      3.05 o
  -1  -4   6      361.23      390.42      7.22 o
   0  -4   6     1190.16     1340.98     24.58 o
   1  -4   6      447.74      461.37     10.03 o
   2  -4   6      468.01      510.34     15.93 o
   3  -4   6        3.49        5.54      3.46 o
   4  -4   6      115.82      111.49      9.00 o
   5  -4   6       80.31       83.80      6.80 o
   6  -4   6       61.31       72.87     12.46 o
   7  -4   6       14.22       16.62      8.31 o
   8  -4   6        2.85        6.92      8.31 o
   9  -4   6        7.71       13.85      9.00 o
  -9  -3   6      301.06      328.92     18.70 o
  -8  -3   6       27.92       20.08      7.62 o
  -7  -3   6      129.26      145.42     13.16 o
  -6  -3   6        4.09       -3.46      4.85 o
  -5  -3   6     1544.67     1576.03     36.01 o
  -4  -3   6      859.07      857.95     24.24 o
  -3  -3   6      979.99      917.16     24.93 o
  -2  -3   6      716.60      703.32      9.88 o
  -1  -3   6     5580.44     5467.29     55.57 o
   0  -3   6     1836.08     1827.95     30.47 o
   1  -3   6      842.00      811.25     13.71 o
   2  -3   6     1141.41     1143.94     24.24 o
   3  -3   6      381.72      403.01     13.16 o
   4  -3   6      237.84      240.31      9.35 o
   5  -3   6      921.23      927.11     17.30 o
   6  -3   6       97.07      106.64     12.46 o
   7  -3   6      174.29      157.88     15.93 o
   8  -3   6      118.27      133.64     15.93 o
   9  -3   6        3.19       13.16      9.00 o
  -9  -2   6       19.13       13.16      7.62 o
  -8  -2   6       20.72       14.54      7.62 o
  -7  -2   6      164.94      152.34     13.85 o
  -6  -2   6      345.40      362.85     17.31 o
  -5  -2   6      651.89      582.36     20.08 o
  -4  -2   6       28.72       30.47      6.23 o
  -3  -2   6      526.95      513.11     12.48 o
  -2  -2   6       83.01       94.04      5.88 o
  -1  -2   6      329.38      333.48      8.81 o
   0  -2   6      639.38      605.30     11.50 o
   1  -2   6      140.72      131.01      5.61 o
   2  -2   6       40.70       37.70      3.05 o
   3  -2   6        7.71        5.19      5.19 o
   4  -2   6      115.71      112.67     11.77 o
   5  -2   6      291.77      279.06     16.62 o
   6  -2   6      481.01      538.04     22.85 o
   7  -2   6       48.34       52.63     10.39 o
   8  -2   6       31.80       21.47      9.00 o
   9  -2   6      135.00      117.03     15.23 o
  -9  -1   6       26.43       40.85      9.69 o
  -8  -1   6       49.37       65.78     10.39 o
  -7  -1   6      186.35      213.28     15.93 o
  -6  -1   6       43.80       36.70      8.31 o
  -5  -1   6      458.07      482.64     18.70 o
  -3  -1   6      611.42      585.76     20.08 o
  -2  -1   6      803.87      870.66     15.91 o
  -1  -1   6       93.20       94.77      6.92 o
   0  -1   6      281.39      274.22      5.45 o
   1  -1   6      740.33      742.55     12.84 o
   2  -1   6        1.07        2.16      2.59 o
   3  -1   6      258.31      233.01      7.30 o
   4  -1   6      124.07      128.10     11.08 o
   5  -1   6        5.44       16.62      6.23 o
   6  -1   6      113.86       90.71     11.77 o
   7  -1   6       93.08       67.17     11.08 o
   8  -1   6        7.20       13.16      8.31 o
   9  -1   6       24.20       18.00      9.69 o
  -9   0   6      246.39      256.21     19.39 o
  -8   0   6       99.81      117.03     13.85 o
  -7   0   6       76.28       69.25     10.39 o
  -6   0   6      158.37      154.42     13.16 o
  -5   0   6      553.52      600.36     21.47 o
  -4   0   6     1470.52     1368.99     31.85 o
  -3   0   6      896.01      844.08     16.63 o
  -2   0   6       26.58       30.08      4.14 o
  -1   0   6     1333.26     1261.17     19.30 o
   0   0   6     1121.75     1133.16     17.25 o
   1   0   6      279.00      265.81      5.83 o
   2   0   6     8898.87     9601.24     74.39 o
   3   0   6       92.64       89.33      8.31 o
   4   0   6      296.47      274.21     14.54 o
   5   0   6      106.32      117.03     11.77 o
   6   0   6      371.42      391.24     20.08 o
   7   0   6       45.65       46.39     10.39 o
   8   0   6      147.86      143.34     15.93 o
   9   0   6      155.09      172.42     18.70 o
  -9   1   6        0.73       -2.08      7.62 o
  -8   1   6       11.73       18.00      9.00 o
  -7   1   6      195.48      182.12     15.93 o
  -6   1   6      282.05      258.29     15.23 o
  -5   1   6        6.91        7.62      5.54 o
  -4   1   6        1.36        0.57      3.97 o
  -3   1   6      108.56      127.44     14.20 o
  -2   1   6     1427.31     1471.95     22.73 o
  -1   1   6       59.44       65.06      5.12 o
   0   1   6      440.03      479.74      7.74 o
   1   1   6      329.79      355.66      9.40 o
   2   1   6       38.51       39.93      2.93 o
   3   1   6        2.15        4.15      2.94 o
   4   1   6      125.42      130.18     11.08 o
   5   1   6       45.99       43.62      8.31 o
   6   1   6      268.55      278.37     18.00 o
   7   1   6        4.91        1.38      7.62 o
   8   1   6      105.56       94.87     13.85 o
   9   1   6       46.14       51.93     12.46 o
  -9   2   6       40.91       45.70     11.08 o
  -8   2   6       61.51       84.48     12.46 o
  -7   2   6      241.21      173.11     15.23 o
  -6   2   6       85.04       83.09     11.08 o
  -5   2   6      320.96      339.30     17.31 o
  -4   2   6      597.67      612.97     16.97 o
  -3   2   6      326.75      290.59     12.46 o
  -2   2   6      744.54      769.34     16.07 o
  -1   2   6     1250.75     1304.40     20.90 o
   0   2   6        3.03        1.14      1.98 o
   1   2   6       30.95       30.07      2.81 o
   2   2   6       11.06       16.12      3.81 o
   3   2   6       44.35       49.53     10.73 o
   4   2   6        6.79        4.20      3.65 o
   5   2   6       80.04       90.71     11.77 o
   6   2   6      190.14      166.19     15.23 o
   7   2   6       45.34       40.85     10.39 o
   8   2   6       97.04       86.56     13.85 o
  -9   3   6      184.22      165.50     17.31 o
  -8   3   6       29.92       40.16     10.39 o
  -7   3   6      476.63      443.87     21.47 o
  -6   3   6      269.22      320.61     18.00 o
  -5   3   6       40.86       42.93      9.00 o
  -4   3   6     1845.92     1876.32     30.46 o
  -3   3   6      732.44      734.01     17.66 o
  -2   3   6      830.91      860.94     29.43 o
  -1   3   6     1182.15     1215.08     20.41 o
   0   3   6      367.29      379.63     10.32 o
   1   3   6       16.06       24.78      3.83 o
   2   3   6       17.95       19.20      4.14 o
   3   3   6      226.73      230.71     12.46 o
   4   3   6      303.10      314.29     19.04 o
   5   3   6      415.75      399.55     19.39 o
   6   3   6      284.44      261.75     17.31 o
   7   3   6      103.75      119.80     14.54 o
   8   3   6       30.22       38.09     11.08 o
  -8   4   6        7.39       21.47      9.69 o
  -7   4   6        2.17       -0.69      6.23 o
  -6   4   6        2.74        1.38      6.23 o
  -5   4   6       80.92       68.55     10.39 o
  -4   4   6      349.75      381.54     13.79 o
  -3   4   6       11.98       19.49      4.99 o
  -2   4   6      131.91      130.11     11.43 o
  -1   4   6       23.36       18.86      5.19 o
   0   4   6      310.98      334.69     21.12 o
   1   4   6        1.68        0.80      3.15 o
   2   4   6       11.10       15.44      4.14 o
   3   4   6      116.06      107.25      7.79 o
   4   4   6      149.19      158.44     13.85 o
   5   4   6      137.32      141.69     26.31 o
   6   4   6        3.24        6.02      4.82 o
   7   4   6       73.22       74.79     13.16 o
   8   4   6       36.04       33.24     11.08 o
  -8   5   6       31.94       47.78     11.77 o
  -7   5   6      268.52      326.84     20.08 o
  -6   5   6      375.41      383.62     20.77 o
  -5   5   6      344.43      327.53     18.70 o
  -4   5   6       60.18       60.06      7.79 o
  -3   5   6       16.39       17.04      5.61 o
  -2   5   6       20.93       21.04      5.12 o
  -1   5   6       49.61       46.16      9.35 o
   0   5   6      376.20      351.77     18.00 o
   1   5   6        7.79       17.31      6.23 o
   2   5   6        5.71        0.35      3.92 o
   3   5   6      148.99      137.55     16.62 o
   4   5   6      189.19      181.23     10.77 o
   5   5   6       51.88       51.32      6.85 o
   6   5   6       40.11       35.14      6.80 o
   7   5   6        2.19       -0.26      6.92 o
  -7   6   6      185.18      211.20     20.08 o
  -6   6   6      505.63      544.27     25.62 o
  -5   6   6      508.48      460.48     22.85 o
  -4   6   6      567.82      572.60     21.47 o
  -3   6   6       35.30       58.50     16.62 o
  -2   6   6       25.09       22.26      8.66 o
  -1   6   6       60.91       51.93      9.69 o
   0   6   6      200.42      199.43     15.93 o
   1   6   6       57.21       56.78      9.69 o
   2   6   6      264.50      256.63     12.81 o
   3   6   6      347.64      305.95     16.27 o
   4   6   6      135.33      132.21     10.03 o
   5   6   6      389.48      387.59     15.16 o
   6   6   6       63.70       68.07      8.47 o
  -6   7   6       30.96       42.24     11.08 o
  -5   7   6        1.54       -6.23      6.23 o
  -4   7   6        0.37       -4.15      6.23 o
  -3   7   6      129.56      132.18     10.64 o
  -2   7   6      207.59      208.43     18.00 o
  -1   7   6       15.48       19.39      8.31 o
   0   7   6        6.11       13.16      7.62 o
   1   7   6        0.49        0.69      6.23 o
   2   7   6       78.31       71.32     10.39 o
   3   7   6       43.21       43.72      6.85 o
   4   7   6        4.00        4.09      5.12 o
   5   7   6       42.05       43.83      7.30 o
  -5   8   6      174.08      200.12     19.39 o
  -4   8   6      100.60      105.25     14.54 o
  -3   8   6       29.23       46.76     12.81 o
  -2   8   6       21.57       19.39      9.69 o
  -1   8   6      160.15      133.64     14.54 o
   0   8   6      184.80      182.12     16.62 o
   1   8   6      212.06      218.12     18.00 o
   2   8   6       47.23       30.47      9.00 o
   3   8   6       26.68       24.93      8.31 o
   4   8   6       12.90        8.75      5.32 o
  -3   9   6      161.82      146.11     18.70 o
  -2   9   6       19.50       31.85     11.08 o
  -1   9   6      105.92      138.49     15.93 o
  -3 -12   7        3.99        4.78      5.32 o
  -2 -12   7        0.87        6.96      6.58 o
  -1 -12   7       17.72       24.79      4.76 o
   0 -12   7       17.74       18.70      7.62 o
   1 -12   7        8.43       -5.54      5.54 o
   2 -12   7        2.56        0.69      5.54 o
   3 -12   7        1.26        3.46      6.92 o
  -5 -11   7       73.39      114.95     15.23 o
  -4 -11   7       37.06       54.05      7.58 o
  -3 -11   7       11.30       15.17      9.35 o
  -2 -11   7       50.01       62.53      7.83 o
  -1 -11   7      131.99      159.97     10.77 o
   0 -11   7      241.85      272.83     17.31 o
   1 -11   7      282.30      262.44     16.62 o
   2 -11   7      368.72      353.85     18.70 o
   3 -11   7       77.48       77.56     11.77 o
   4 -11   7       60.41       65.78     11.08 o
   5 -11   7       93.74      105.25     14.54 o
  -6 -10   7        8.67        1.38      7.62 o
  -5 -10   7       24.52       34.75      6.37 o
  -4 -10   7      130.69      133.70      9.79 o
  -3 -10   7      194.48      176.21     10.74 o
  -2 -10   7       16.82       24.16      5.12 o
  -1 -10   7      136.67      161.73     13.16 o
   0 -10   7       65.39       81.71     11.08 o
   1 -10   7        4.32        6.35      5.19 o
   2 -10   7        1.35        5.54      5.54 o
   3 -10   7        9.46        9.00      6.92 o
   4 -10   7       15.00       18.70      7.62 o
   5 -10   7      105.55       94.17     12.46 o
   6 -10   7      166.49      155.11     15.93 o
  -6  -9   7       32.99       31.16      8.31 o
  -5  -9   7       54.75       61.75      7.34 o
  -4  -9   7      203.29      202.80     11.26 o
  -3  -9   7       60.89       50.89      6.37 o
  -2  -9   7       13.07        8.66      4.41 o
  -1  -9   7      610.88      598.66     15.91 o
   0  -9   7       36.71       38.09      7.62 o
   1  -9   7       16.54       38.78      8.31 o
   2  -9   7        5.51        0.00      4.85 o
   3  -9   7       98.43       95.56     11.77 o
   4  -9   7       14.04       26.31      7.62 o
   5  -9   7        0.11        4.15      6.92 o
   6  -9   7       27.55       24.93      9.00 o
   7  -9   7        2.95       13.85      9.00 o
  -7  -8   7       40.00       69.25     11.08 o
  -6  -8   7      145.10      142.65     13.85 o
  -5  -8   7      357.27      330.30     12.48 o
  -4  -8   7      270.70      295.72     11.26 o
  -3  -8   7      104.87      129.26      8.56 o
  -2  -8   7      221.12      235.09      9.79 o
  -1  -8   7      372.01      359.38     15.23 o
   0  -8   7        3.06        4.85      4.85 o
   1  -8   7      202.74      200.12     12.46 o
   2  -8   7      616.97      614.21     21.47 o
   3  -8   7     1665.83     1546.95     37.39 o
   4  -8   7      120.24      117.72     12.46 o
   5  -8   7      247.95      258.29     15.93 o
   6  -8   7       96.67      112.18     13.16 o
   7  -8   7       18.15        4.15      7.62 o
  -7  -7   7      170.03      209.81     17.31 o
  -6  -7   7      156.84      163.42     14.54 o
  -5  -7   7        1.14        0.00      4.85 o
  -4  -7   7        2.01       -0.14      3.65 o
  -3  -7   7      256.40      236.21      9.54 o
  -2  -7   7      263.56      249.61      9.54 o
  -1  -7   7       50.56       43.33      5.39 o
   0  -7   7      129.71      128.10     11.08 o
   1  -7   7       52.50       63.01      8.31 o
   2  -7   7       72.50       90.02      9.69 o
   3  -7   7      357.51      383.62     17.31 o
   4  -7   7      513.86      520.04     20.77 o
   5  -7   7       71.01       65.09      9.69 o
   6  -7   7       11.23        9.00      6.92 o
   7  -7   7       35.11       52.36      8.07 o
   8  -7   7       16.42       12.46      9.00 o
  -8  -6   7        4.30       -1.38      6.92 o
  -7  -6   7      264.65      261.06     16.62 o
  -6  -6   7       51.15       72.02      9.69 o
  -5  -6   7       38.91       26.31      6.92 o
  -4  -6   7      390.99      411.32     18.00 o
  -3  -6   7        2.17        4.31      3.15 o
  -2  -6   7      253.14      250.53      9.26 o
  -1  -6   7      517.77      532.13     12.70 o
   0  -6   7      706.25      715.31     21.47 o
   1  -6   7      610.17      556.74     18.70 o
   2  -6   7      115.12      110.10     10.39 o
   3  -6   7       70.51       81.02      9.00 o
   4  -6   7        6.37       11.08      6.23 o
   5  -6   7        9.15       16.62      6.23 o
   6  -6   7       27.36       12.86      5.12 o
   7  -6   7       13.06        8.31      7.62 o
   8  -6   7       23.57       20.08      9.69 o
  -9  -5   7       52.47       51.93     10.39 o
  -8  -5   7      308.26      324.76     18.70 o
  -7  -5   7      312.73      324.07     18.00 o
  -6  -5   7      679.81      731.23     25.62 o
  -5  -5   7      909.47      952.13     28.39 o
  -4  -5   7       23.57       26.31      6.92 o
  -3  -5   7      619.11      634.29     20.77 o
  -2  -5   7      486.14      479.72     11.44 o
  -1  -5   7      910.16      839.26     14.78 o
   0  -5   7     2021.20     1982.99     25.54 o
   1  -5   7      158.39      137.34      9.35 o
   2  -5   7      518.21      499.76     11.50 o
   3  -5   7       43.59       43.62      6.92 o
   4  -5   7      137.90      159.96     11.77 o
   5  -5   7      142.66      144.95      9.26 o
   6  -5   7       90.03       90.53      8.66 o
   7  -5   7        5.11        9.69      7.62 o
   8  -5   7      220.27      285.29     22.85 o
  -9  -4   7       36.67       23.54      8.31 o
  -8  -4   7       32.80       32.55      9.00 o
  -7  -4   7       45.51       47.78      9.00 o
  -6  -4   7       34.26       38.09      8.31 o
  -5  -4   7       89.31      100.41     11.08 o
  -4  -4   7      182.33      168.96     13.16 o
  -3  -4   7        3.95        4.85      4.85 o
  -2  -4   7       45.64       48.06      6.92 o
  -1  -4   7      835.24      857.82     15.08 o
   0  -4   7      245.93      253.13     12.81 o
   1  -4   7      860.91      868.99     30.47 o
   2  -4   7      169.16      170.73      6.85 o
   3  -4   7        6.57        6.23      4.15 o
   4  -4   7      251.87      297.13     10.25 o
   5  -4   7       98.26       91.58      7.48 o
   6  -4   7       68.81       68.55     11.08 o
   7  -4   7       35.48       33.24      9.69 o
   8  -4   7       96.07       81.02     13.85 o
  -9  -3   7       24.32       23.54      9.00 o
  -8  -3   7       18.64       21.47      8.31 o
  -7  -3   7      370.27      376.00     18.70 o
  -6  -3   7      148.23      131.57     12.46 o
  -5  -3   7        8.06        9.69      5.54 o
  -4  -3   7      165.96      167.57     13.16 o
  -3  -3   7      641.30      646.48     14.69 o
  -2  -3   7      594.24      592.05     18.00 o
  -1  -3   7      987.75      992.66     16.63 o
   0  -3   7     1380.97     1426.27     20.81 o
   1  -3   7       15.57       11.55      2.94 o
   2  -3   7        1.95       -0.35      2.45 o
   3  -3   7        4.41        8.58      3.15 o
   4  -3   7        5.27        7.27      5.19 o
   5  -3   7      360.34      396.78     19.39 o
   6  -3   7        3.11        6.92      6.92 o
   7  -3   7       20.34       25.62      9.69 o
   8  -3   7       12.19        9.00      8.31 o
   9  -3   7        0.42       -5.54      8.31 o
  -9  -2   7      119.41      153.03     15.93 o
  -8  -2   7      177.14      188.35     15.93 o
  -7  -2   7       22.50       36.70      8.31 o
  -6  -2   7       44.66       27.01      7.62 o
  -5  -2   7     1618.51     1512.33     36.01 o
  -4  -2   7     2175.02     2158.39     43.62 o
  -3  -2   7     1599.75     1602.71     24.96 o
  -2  -2   7      604.46      599.12     13.46 o
  -1  -2   7     1348.43     1361.09     20.81 o
   0  -2   7      479.56      467.65      7.93 o
   1  -2   7      255.84      270.89      6.37 o
   2  -2   7      238.63      266.87      6.88 o
   3  -2   7      372.04      376.70     10.04 o
   4  -2   7      395.19      422.23     10.98 o
   5  -2   7      351.56      351.77     18.70 o
   6  -2   7      507.66      494.41     22.16 o
   7  -2   7      117.82      145.42     15.93 o
   8  -2   7       78.32       76.86     13.16 o
   9  -2   7       77.89      100.41     15.93 o
  -9  -1   7      136.60      148.88     15.93 o
  -8  -1   7        2.90       11.08      7.62 o
  -7  -1   7       61.81       62.32     10.39 o
  -6  -1   7       11.37        7.62      6.92 o
  -5  -1   7      138.56      133.64     12.46 o
  -4  -1   7        9.47        6.23      5.54 o
  -3  -1   7      749.60      787.24     16.63 o
  -2  -1   7      133.02      130.88      7.58 o
  -1  -1   7       62.42       72.23      5.61 o
   0  -1   7        4.84        5.54      2.94 o
   1  -1   7        7.70        9.96      2.11 o
   2  -1   7      150.36      155.59      5.26 o
   3  -1   7      171.82      176.89      5.87 o
   4  -1   7        2.47        0.00      4.15 o
   5  -1   7       16.54        8.31      5.54 o
   6  -1   7      140.45      155.80     15.23 o
   7  -1   7        2.95        2.77      6.92 o
   8  -1   7       32.66       18.00      9.69 o
  -9   0   7       46.83       24.93      9.00 o
  -8   0   7      114.40      114.95     13.85 o
  -7   0   7      304.37      319.22     18.70 o
  -6   0   7      824.82      762.40     26.31 o
  -5   0   7      518.89      485.41     20.08 o
  -4   0   7      364.01      382.54     12.80 o
  -3   0   7      912.05      906.16     18.32 o
  -2   0   7      222.06      206.48      8.65 o
  -1   0   7     1617.15     1663.69     24.14 o
   0   0   7       39.94       38.68      6.92 o
   1   0   7        4.39        6.87      2.60 o
   2   0   7      567.93      582.89      9.61 o
   3   0   7      577.05      582.77     13.90 o
   4   0   7        0.65       -1.38      4.15 o
   5   0   7        5.22        2.08      6.23 o
   6   0   7        1.44        8.31      6.92 o
   7   0   7       73.02       85.17     13.16 o
   8   0   7        0.24       -4.85      7.62 o
  -9   1   7      111.67      116.33     15.23 o
  -8   1   7      305.20      290.83     18.70 o
  -7   1   7      455.40      448.02     21.47 o
  -6   1   7      273.50      279.06     16.62 o
  -5   1   7      154.15      191.12     15.23 o
  -4   1   7      738.56      770.81     18.24 o
  -3   1   7      924.63      917.80     18.81 o
  -2   1   7     1152.71     1140.06     21.12 o
  -1   1   7      530.13      528.47     12.91 o
   0   1   7      362.36      358.28     10.14 o
   1   1   7      168.65      161.65      6.91 o
   2   1   7      524.14      576.07     14.89 o
   3   1   7     1149.18     1157.10     27.70 o
   4   1   7      118.83      108.05      8.07 o
   5   1   7      201.70      211.20     14.54 o
   6   1   7      207.61      245.13     18.70 o
   7   1   7       74.69       95.56     13.85 o
   8   1   7      177.04      212.58     20.08 o
  -8   2   7        3.13        0.00      6.92 o
  -7   2   7       85.43       80.33     11.77 o
  -6   2   7       61.44       37.39      8.31 o
  -5   2   7        8.45       15.23      6.23 o
  -4   2   7        2.25        1.02      4.48 o
  -3   2   7       11.59       11.54      4.33 o
  -2   2   7      455.33      448.35     12.91 o
  -1   2   7       92.74       81.49      6.49 o
   0   2   7       36.05       35.47      6.58 o
   1   2   7        1.99        6.92      4.85 o
   2   2   7      152.85      140.80      7.65 o
   3   2   7        0.59        0.43      3.46 o
   4   2   7      181.52      163.59     23.54 o
   5   2   7       16.05       14.10      4.63 o
   6   2   7      116.73      106.64     13.16 o
   7   2   7      209.49      197.35     18.70 o
   8   2   7       12.76       18.70      9.69 o
  -8   3   7       46.41       40.85     11.08 o
  -7   3   7      385.68      380.16     20.77 o
  -6   3   7      605.01      560.20     23.54 o
  -5   3   7       12.55        6.92      6.23 o
  -4   3   7      516.50      507.96     38.09 o
  -3   3   7      204.94      197.76     10.94 o
  -2   3   7      309.96      301.03     11.13 o
  -1   3   7      770.87      746.47     21.47 o
   0   3   7       40.27       44.87      7.96 o
   1   3   7       16.02       19.39      6.92 o
   2   3   7      109.38      116.33     11.77 o
   3   3   7      431.24      427.93     31.16 o
   4   3   7      229.99      231.68     11.43 o
   5   3   7       29.63       34.00      6.11 o
   6   3   7       77.33       71.32      8.07 o
   7   3   7       62.65       67.86     12.46 o
  -8   4   7       82.18       81.71     13.85 o
  -7   4   7      251.16      238.90     20.08 o
  -6   4   7      213.02      243.74     18.70 o
  -5   4   7      579.88      579.59     23.54 o
  -4   4   7      267.27      267.37     20.77 o
  -3   4   7     1961.23     1932.73     31.44 o
  -2   4   7      750.93      700.07     22.85 o
  -1   4   7      173.79      182.68     20.08 o
   0   4   7      515.65      535.96     22.16 o
   1   4   7       38.42       38.09      8.31 o
   2   4   7       43.72       51.93      9.00 o
   3   4   7       49.09       46.47      6.58 o
   4   4   7      252.96      270.63     12.46 o
   5   4   7      285.92      285.91     12.70 o
   6   4   7      197.47      206.16     17.66 o
   7   4   7        2.70        4.58      9.69 o
  -7   5   7        6.48       20.08      9.00 o
  -6   5   7       28.66       39.47      9.69 o
  -5   5   7       94.51       83.09     12.46 o
  -4   5   7      110.95      135.34     16.27 o
  -3   5   7        1.71        1.28      4.82 o
  -2   5   7       63.87       74.66      7.48 o
  -1   5   7       50.48       47.78      9.69 o
   0   5   7       46.18       43.62      9.69 o
   1   5   7        0.52        6.23      5.54 o
   2   5   7       33.40       24.93      8.31 o
   3   5   7      111.78      114.26     13.16 o
   4   5   7       17.13       25.96      5.89 o
   5   5   7       63.12       51.55      7.30 o
   6   5   7        1.31       -2.32      4.82 o
  -6   6   7      160.37      145.42     16.62 o
  -5   6   7      203.56      189.73     17.31 o
  -4   6   7      145.27      168.52     13.50 o
  -3   6   7      309.92      349.94     13.97 o
  -2   6   7        2.31       -6.23      6.23 o
  -1   6   7      142.22      143.34     15.23 o
   0   6   7      179.57      179.35     15.93 o
   1   6   7      233.86      198.74     16.62 o
   2   6   7       15.56       14.54      7.62 o
   3   6   7      152.84      150.96     15.23 o
   4   6   7        8.46        4.15      6.92 o
   5   6   7        8.83       12.03      5.81 o
  -5   7   7      170.60      195.27     18.70 o
  -4   7   7      219.08      212.78     22.50 o
  -3   7   7       49.30       61.48      8.15 o
  -2   7   7        1.56       -6.23      6.23 o
  -1   7   7      128.75      144.72     15.93 o
   0   7   7       69.53       78.94     12.46 o
   1   7   7      251.96      227.13     18.70 o
   2   7   7      249.90      252.75     20.08 o
   3   7   7      156.71      166.19     15.93 o
   4   7   7      100.58       99.02     13.16 o
  -4   8   7       20.03       32.55      9.69 o
  -3   8   7        4.35       21.47     11.08 o
  -2   8   7       18.13        9.69      9.00 o
  -1   8   7       27.10       22.85      9.69 o
   0   8   7       39.18       40.16     10.39 o
   1   8   7       15.27       15.93      9.00 o
   2   8   7       22.12        9.69      7.62 o
   3   8   7       12.15       26.31      9.00 o
  -2 -12   8       25.32       26.24      6.92 o
  -1 -12   8       42.05       43.62     10.39 o
   0 -12   8       83.13       88.08     23.20 o
   1 -12   8       68.51       69.25     11.08 o
   2 -12   8       33.73       65.09     11.08 o
  -4 -11   8        0.39       -0.35      4.90 o
  -3 -11   8        2.21        6.10      5.12 o
  -2 -11   8       29.03       25.89      6.23 o
  -1 -11   8      138.51      156.80     11.01 o
   0 -11   8       55.07       59.55     10.39 o
   1 -11   8       16.75       24.93      7.62 o
   2 -11   8       30.23       31.85      8.31 o
   3 -11   8        2.68       -3.46      6.92 o
   4 -11   8        7.35       16.62      8.31 o
  -5 -10   8       57.93       68.55     11.08 o
  -4 -10   8       65.66       71.32     11.08 o
  -3 -10   8      149.63      164.62     12.46 o
  -2 -10   8      263.86      293.40     19.39 o
  -1 -10   8      501.96      514.03     30.12 o
   0 -10   8      576.38      604.52     24.24 o
   1 -10   8      633.34      650.22     24.93 o
   2 -10   8      491.82      472.26     21.47 o
   3 -10   8      301.70      302.60     18.00 o
   4 -10   8       13.31       19.39      7.62 o
   5 -10   8        6.23        7.62      7.62 o
  -6  -9   8       33.01       39.47      9.69 o
  -5  -9   8       42.54       37.39      9.00 o
  -4  -9   8      169.67      192.50     15.93 o
  -3  -9   8      419.18      422.08     13.71 o
  -2  -9   8      430.88      428.57     20.43 o
  -1  -9   8       21.91       30.47      7.62 o
   0  -9   8       11.40        8.31      6.23 o
   1  -9   8        8.81       11.77      6.23 o
   2  -9   8        3.93       -2.77      4.85 o
   3  -9   8      129.15      156.50     14.54 o
   4  -9   8       17.00       11.08      6.92 o
   5  -9   8       87.57      106.64     13.16 o
   6  -9   8       87.81       75.48     11.77 o
  -7  -8   8       30.85       55.40     11.08 o
  -6  -8   8        6.04        2.08      6.92 o
  -5  -8   8        0.78        2.77      6.23 o
  -4  -8   8      333.47      317.15     17.31 o
  -3  -8   8      186.76      173.11     14.54 o
  -2  -8   8      149.38      150.24     12.12 o
  -1  -8   8      204.08      220.20     13.85 o
   0  -8   8      385.05      369.77     17.31 o
   1  -8   8       29.01       24.93      6.92 o
   2  -8   8       51.87       63.01      9.00 o
   3  -8   8      219.38      213.97     13.85 o
   4  -8   8       45.31       73.40     11.08 o
   5  -8   8       15.82       27.70      8.31 o
   6  -8   8        2.58       -3.46      6.23 o
   7  -8   8        1.24        2.83      5.61 o
  -7  -7   8       64.24       62.32     11.08 o
  -6  -7   8       96.58       95.56     11.77 o
  -5  -7   8      385.54      398.16     19.39 o
  -4  -7   8      518.95      472.95     20.08 o
  -3  -7   8      602.49      648.83     22.85 o
  -2  -7   8      613.58      630.83     22.16 o
  -1  -7   8      448.78      438.33     18.70 o
   0  -7   8      674.85      612.13     21.47 o
   1  -7   8      289.73      254.13     13.85 o
   2  -7   8      555.07      570.58     20.77 o
   3  -7   8      377.06      353.15     16.62 o
   4  -7   8      371.81      379.47     18.00 o
   5  -7   8       11.26       18.00      7.62 o
   6  -7   8       29.43       33.93      9.00 o
   7  -7   8       37.32       46.39     11.77 o
  -8  -6   8      128.69      150.96     15.93 o
  -7  -6   8       19.85        1.38      6.92 o
  -6  -6   8      159.26      158.57     15.23 o
  -5  -6   8      275.82      227.13     15.23 o
  -4  -6   8       28.32       14.54      6.23 o
  -3  -6   8      395.55      378.08     17.31 o
  -2  -6   8      117.61      128.80     11.77 o
  -1  -6   8      118.55      101.79     10.39 o
   0  -6   8      240.73      257.59     13.85 o
   1  -6   8      213.75      211.20     12.46 o
   2  -6   8      123.26      113.56     10.39 o
   3  -6   8       76.95       90.02      9.69 o
   4  -6   8      162.48      154.42     12.46 o
   5  -6   8      181.78      218.12     15.93 o
   6  -6   8      102.88      101.32      8.77 o
   7  -6   8        6.18       17.31      8.31 o
  -8  -5   8       25.95       23.54      8.31 o
  -7  -5   8       62.18       62.32     10.39 o
  -6  -5   8        6.00        6.92      6.92 o
  -5  -5   8        4.17        4.85      6.23 o
  -4  -5   8       29.13       29.78      7.62 o
  -3  -5   8      929.82      893.27     26.31 o
  -2  -5   8      378.19      363.54     15.93 o
  -1  -5   8      417.33      387.08     15.93 o
   0  -5   8      455.05      445.02     11.13 o
   1  -5   8       13.63       14.15      3.46 o
   2  -5   8      304.53      331.56     13.85 o
   3  -5   8       57.99       67.86      8.31 o
   4  -5   8       44.83       62.32      9.00 o
   5  -5   8        8.87       12.71      4.82 o
   6  -5   8       39.42       36.01      9.69 o
   7  -5   8       91.78      119.80     15.93 o
   8  -5   8        0.78        0.00      8.31 o
  -8  -4   8      182.71      176.58     16.62 o
  -7  -4   8       62.28       63.01     11.08 o
  -6  -4   8      633.73      577.51     23.54 o
  -5  -4   8      535.37      518.65     20.77 o
  -4  -4   8     1226.26     1170.94     31.16 o
  -3  -4   8     1029.39     1011.21     19.83 o
  -2  -4   8      798.69      774.98     15.65 o
  -1  -4   8     1210.32     1150.58     40.85 o
   0  -4   8     1528.42     1497.44     36.01 o
   1  -4   8      821.38      834.89     15.91 o
   2  -4   8       26.70       27.60      4.14 o
   3  -4   8        9.96       12.75      2.91 o
   4  -4   8       62.99       67.31      4.86 o
   5  -4   8      735.56      761.70     27.01 o
   6  -4   8      259.39      265.21     18.00 o
   7  -4   8      222.68      235.44     20.08 o
   8  -4   8       46.17       49.86     11.77 o
  -8  -3   8       30.10       19.39      8.31 o
  -7  -3   8        2.49       -5.54      5.54 o
  -6  -3   8        0.54        5.54      6.23 o
  -5  -3   8      248.45      242.36     14.54 o
  -4  -3   8      164.46      166.19     13.85 o
  -3  -3   8       11.07        3.19      6.23 o
  -2  -3   8       87.55       76.38     11.77 o
  -1  -3   8      679.86      674.56     45.01 o
   0  -3   8      209.89      214.93      8.07 o
   1  -3   8      110.13      100.85      6.37 o
   2  -3   8      184.54      195.49      6.23 o
   3  -3   8       26.92       34.54      3.67 o
   4  -3   8        7.60        7.62      5.54 o
   5  -3   8       17.78       21.47      7.62 o
   6  -3   8      192.89      203.58     18.00 o
   7  -3   8       52.44       35.32     10.39 o
   8  -3   8       43.74       47.09     12.46 o
  -8  -2   8       57.85       48.47      9.69 o
  -7  -2   8        2.21       -5.54      5.54 o
  -6  -2   8      512.33      452.17     20.77 o
  -5  -2   8        3.17       10.39      6.23 o
  -4  -2   8     1247.85     1165.41     31.16 o
  -3  -2   8      472.24      447.06     13.19 o
  -2  -2   8      324.21      357.05     11.23 o
  -1  -2   8       51.37       50.92      5.39 o
   0  -2   8      125.86      128.94      7.30 o
   1  -2   8        5.24        8.31      4.85 o
   2  -2   8      174.91      178.44      6.16 o
   3  -2   8        1.60       -2.44      4.65 o
   4  -2   8        6.25        0.69      5.54 o
   5  -2   8        3.76        2.08      6.23 o
   6  -2   8      114.03      132.95     14.54 o
   7  -2   8       18.45       27.70      9.69 o
   8  -2   8       50.73       33.93     11.08 o
  -8  -1   8      130.86      141.95     15.93 o
  -7  -1   8      216.22      196.66     16.62 o
  -6  -1   8      171.11      188.35     15.93 o
  -5  -1   8      833.95      833.72     27.01 o
  -4  -1   8     2086.70     2026.86     31.78 o
  -3  -1   8      976.07      918.51     18.81 o
  -2  -1   8      109.02       98.29      7.09 o
  -1  -1   8        3.67        0.37      5.89 o
   0  -1   8       34.19       31.77      6.23 o
   1  -1   8      376.81      378.60     10.64 o
   2  -1   8      368.59      349.28     10.04 o
   3  -1   8      972.47     1016.55     27.70 o
   4  -1   8     1152.53     1086.27     29.43 o
   5  -1   8      703.38      652.99     24.24 o
   6  -1   8      521.80      509.65     22.85 o
   7  -1   8      217.97      196.66     18.00 o
   8  -1   8        0.96       -4.15      7.62 o
  -8   0   8       22.79       26.31      9.00 o
  -7   0   8       27.20       44.32      9.69 o
  -6   0   8       79.48       93.48     11.77 o
  -5   0   8      223.15      221.59     14.54 o
  -4   0   8       51.98       54.02      6.99 o
  -3   0   8       67.15       66.86      7.96 o
  -2   0   8      257.84      271.37      9.96 o
  -1   0   8       49.62       46.81      5.32 o
   0   0   8      388.73      405.22     11.13 o
   1   0   8      110.48      101.68      6.49 o
   2   0   8      271.84      266.60     15.23 o
   3   0   8      626.68      650.32     15.46 o
   4   0   8       39.92       32.50      5.39 o
   5   0   8       26.75       38.78      9.00 o
   6   0   8       20.01       17.31      8.31 o
   7   0   8        0.81       -6.23      6.23 o
   8   0   8        0.93        7.62      8.31 o
  -8   1   8      150.25      119.10     14.54 o
  -7   1   8      110.01      111.49     13.85 o
  -6   1   8      182.65      159.96     14.54 o
  -5   1   8      332.28      292.91     16.62 o
  -4   1   8      329.36      346.48     13.30 o
  -3   1   8       90.14       88.49     15.58 o
  -2   1   8        4.69        6.92      3.83 o
  -1   1   8      107.13      113.21      7.96 o
   0   1   8      277.99      300.89      9.82 o
   1   1   8      175.27      163.42     13.16 o
   2   1   8        9.60        4.85      5.54 o
   3   1   8     2053.02     2006.74     45.70 o
   4   1   8       93.56       83.77      8.31 o
   5   1   8        5.50        6.01      4.63 o
   6   1   8       43.79       35.32      9.69 o
   7   1   8       24.26        5.54      8.31 o
  -8   2   8      126.82      153.73     16.62 o
  -7   2   8      471.11      450.79     22.16 o
  -6   2   8      558.36      569.20     24.24 o
  -5   2   8       66.10       67.86     10.39 o
  -4   2   8       75.75       80.75      7.98 o
  -3   2   8      216.41      198.93     10.64 o
  -2   2   8      336.34      322.10     11.44 o
  -1   2   8      737.46      754.15     16.95 o
   0   2   8      334.15      343.20     10.98 o
   1   2   8      418.43      380.16     18.70 o
   2   2   8      118.18      131.57     12.46 o
   3   2   8      338.27      355.23     18.70 o
   4   2   8      302.50      296.87     12.21 o
   5   2   8      180.99      213.77     12.21 o
   6   2   8       66.58       80.42      8.81 o
   7   2   8       92.41       58.17     11.77 o
  -7   3   8       10.91       20.08      9.00 o
  -6   3   8        0.37        4.15      6.92 o
  -5   3   8      117.72      105.95     12.46 o
  -4   3   8       80.81       69.60      7.98 o
  -3   3   8        9.32        6.79      5.54 o
  -2   3   8        0.40        3.77      4.33 o
  -1   3   8      108.93      101.02     16.27 o
   0   3   8      136.19      128.80     13.16 o
   1   3   8      229.50      223.66     15.23 o
   2   3   8      102.43      101.10     11.77 o
   3   3   8      107.09      107.33     12.46 o
   4   3   8       77.97       67.17     11.08 o
   5   3   8       31.65       29.41      6.11 o
   6   3   8       38.33       33.10      6.80 o
   7   3   8        4.84        0.47      5.12 o
  -7   4   8       44.65       50.55     11.08 o
  -6   4   8      227.47      218.82     18.00 o
  -5   4   8      157.57      181.42     15.93 o
  -4   4   8       10.51        7.59      5.89 o
  -3   4   8       45.56       55.21      7.15 o
  -2   4   8       51.36       46.02      6.14 o
  -1   4   8        1.60       -6.23      6.23 o
   0   4   8      323.43      346.23     19.39 o
   1   4   8       47.27       49.16      9.69 o
   2   4   8      156.97      139.18     13.85 o
   3   4   8      115.66      102.48     13.16 o
   4   4   8      159.25      156.50     15.93 o
   5   4   8       61.07       93.48     13.16 o
   6   4   8       85.09       75.41      8.97 o
  -6   5   8      224.56      224.36     19.39 o
  -5   5   8      134.25      148.88     15.23 o
  -4   5   8      105.46      123.28     10.64 o
  -3   5   8      151.94      159.74     11.13 o
  -2   5   8      382.88      403.01     21.47 o
  -1   5   8      280.27      270.06     18.00 o
   0   5   8      206.85      191.81     17.31 o
   1   5   8      448.06      452.17     21.47 o
   2   5   8       37.68       49.16     10.39 o
   3   5   8      194.26      177.96     16.62 o
   4   5   8      164.24      132.95     14.54 o
   5   5   8      131.88      129.49     15.23 o
  -5   6   8       14.75        9.00      7.62 o
  -4   6   8       35.00       27.07      7.30 o
  -3   6   8        5.77        7.08      5.49 o
  -2   6   8        4.73        8.31      7.62 o
  -1   6   8       38.92       50.55     11.08 o
   0   6   8       16.18       10.39      7.62 o
   1   6   8        5.39        4.15      7.62 o
   2   6   8       63.94       55.40     11.08 o
   3   6   8      120.80       92.79     12.46 o
   4   6   8        4.46       -0.69      6.23 o
  -4   7   8       46.79       60.67      8.96 o
  -3   7   8       79.73       69.94     15.23 o
  -2   7   8       16.60       17.31      9.69 o
  -1   7   8       16.29       24.93      9.69 o
   0   7   8      248.91      234.05     20.08 o
   1   7   8      193.71      218.12     19.39 o
   2   7   8       65.16       51.24     11.08 o
   3   7   8       19.64       14.54      8.31 o
   0 -12   9      148.23      154.42     16.62 o
  -3 -11   9       19.29       27.70      9.00 o
  -2 -11   9       32.75       40.16      9.69 o
  -1 -11   9       11.05       -0.69      6.92 o
   0 -11   9       76.40       81.02     12.46 o
   1 -11   9      134.14      147.49     15.23 o
   2 -11   9       70.10       65.78     11.08 o
   3 -11   9       61.91       67.17     11.08 o
  -5 -10   9       20.58       11.77      8.31 o
  -4 -10   9       24.80       20.77      8.31 o
  -3 -10   9       50.57       25.62      8.31 o
  -2 -10   9       52.32       60.94     11.08 o
  -1 -10   9      101.00       99.02     12.46 o
   0 -10   9       18.02       20.77      7.62 o
   1 -10   9        8.05       16.62      7.62 o
   2 -10   9       13.09        5.87      4.63 o
   3 -10   9       52.05       53.32      9.69 o
   4 -10   9       35.93       47.09     10.39 o
  -6  -9   9       37.01       31.16     10.39 o
  -5  -9   9       64.33       72.71     12.46 o
  -4  -9   9      120.56      116.33     13.16 o
  -3  -9   9      187.70      180.73     15.93 o
  -2  -9   9      222.70      229.90     15.23 o
  -1  -9   9      175.78      189.04     15.23 o
   0  -9   9      523.38      519.34     21.47 o
   1  -9   9        3.27       -0.69      4.85 o
   2  -9   9       31.74       38.09      8.31 o
   3  -9   9      393.31      387.08     19.39 o
   4  -9   9      109.34      125.33     14.54 o
   5  -9   9      118.48      156.50     15.93 o
  -6  -8   9       50.36       56.09     10.39 o
  -5  -8   9       34.03        9.69      6.92 o
  -4  -8   9        4.06       -2.08      6.23 o
  -3  -8   9       30.28       25.62      7.62 o
  -2  -8   9      256.95      271.44     16.62 o
  -1  -8   9      327.01      303.30     15.93 o
   0  -8   9        7.84        0.69      5.54 o
   1  -8   9       93.51       85.86     10.39 o
   2  -8   9      388.55      436.94     19.39 o
   3  -8   9       56.76       65.09      9.69 o
   4  -8   9      361.56      374.62     18.70 o
   5  -8   9        4.38        4.85      6.92 o
   6  -8   9       48.78       53.32     11.08 o
  -7  -7   9       50.69       67.86     12.46 o
  -6  -7   9      107.66      129.49     15.23 o
  -5  -7   9      109.76      151.65     15.23 o
  -4  -7   9      304.45      316.45     18.00 o
  -3  -7   9       86.11       81.02     10.39 o
  -2  -7   9        5.63       15.93      6.23 o
  -1  -7   9       13.37       21.47      6.92 o
   0  -7   9       53.06       49.16      8.31 o
   1  -7   9        9.40        9.69      5.54 o
   2  -7   9       30.51       31.85      7.62 o
   3  -7   9       20.65       15.23      6.23 o
   4  -7   9       72.17       72.71     10.39 o
   5  -7   9        5.40        0.00      6.23 o
   6  -7   9       67.74       78.25     12.46 o
  -7  -6   9      106.55      112.18     13.85 o
  -6  -6   9      387.02      398.16     20.77 o
  -5  -6   9      448.63      412.70     20.08 o
  -4  -6   9       93.14       93.48     11.77 o
  -3  -6   9      493.78      499.95     20.77 o
  -2  -6   9      155.38      164.80     13.16 o
  -1  -6   9      270.58      220.20     13.16 o
   0  -6   9      283.15      306.76     15.23 o
   1  -6   9      118.80      138.49     12.46 o
   2  -6   9       56.39       49.86      8.31 o
   3  -6   9      193.21      202.20     12.46 o
   4  -6   9      327.53      337.23     16.62 o
   5  -6   9      140.24      161.31     22.16 o
   6  -6   9       31.88       34.62     10.39 o
   7  -6   9       12.31        5.54      8.31 o
  -8  -5   9       16.05       15.23      9.00 o
  -7  -5   9       25.64       39.47     10.39 o
  -6  -5   9       20.76       15.93      7.62 o
  -5  -5   9        3.61        6.92      6.92 o
  -4  -5   9        2.40       11.77      6.92 o
  -3  -5   9      313.67      306.76     15.93 o
  -2  -5   9      218.10      173.81     13.85 o
  -1  -5   9       64.91       67.86      9.00 o
   0  -5   9       82.20       95.56      9.69 o
   1  -5   9      801.36      812.24     22.85 o
   2  -5   9      242.96      234.79      9.30 o
   3  -5   9      130.06      127.33      8.07 o
   4  -5   9       31.17       37.62      4.36 o
   5  -5   9      165.81      167.57     15.93 o
   6  -5   9       87.58       88.63     12.46 o
   7  -5   9       25.67       17.31      9.69 o
  -8  -4   9       67.45       71.32     12.46 o
  -7  -4   9      135.95      101.10     13.16 o
  -6  -4   9      352.12      318.53     18.00 o
  -5  -4   9      174.82      165.50     14.54 o
  -4  -4   9        1.79       -4.85      4.85 o
  -3  -4   9       26.25       27.89      5.32 o
  -2  -4   9       34.10       31.29      4.90 o
  -1  -4   9        1.70       -2.13      3.15 o
   0  -4   9       13.75       19.70      4.14 o
   1  -4   9      121.70      150.19     12.81 o
   2  -4   9        0.73        2.66      3.15 o
   3  -4   9      103.21      114.62     10.36 o
   4  -4   9        1.97        1.80      4.15 o
   5  -4   9       90.53       86.56     11.77 o
   6  -4   9       89.16       94.87     13.85 o
   7  -4   9       47.83       53.32     12.46 o
  -8  -3   9      161.35      148.88     15.93 o
  -7  -3   9       97.68       97.64     13.16 o
  -6  -3   9      208.88      205.66     17.31 o
  -5  -3   9       21.82       33.24      8.31 o
  -4  -3   9      541.93      508.26     20.77 o
  -3  -3   9      483.68      467.23     13.95 o
  -2  -3   9      496.53      513.37     14.89 o
  -1  -3   9      143.06      148.41      8.56 o
   0  -3   9      913.58      889.96     17.61 o
   1  -3   9      114.32      120.11     14.54 o
   2  -3   9      122.28      129.39      9.35 o
   3  -3   9      296.25      292.03     20.08 o
   4  -3   9      259.44      255.07     11.01 o
   5  -3   9      297.12      314.38     18.70 o
   6  -3   9      330.74      326.15     19.39 o
   7  -3   9       31.26       27.01     10.39 o
  -8  -2   9       37.37       72.71     12.46 o
  -7  -2   9        3.87        6.23      6.92 o
  -6  -2   9      176.84      171.73     15.93 o
  -5  -2   9       99.80       98.33     11.77 o
  -4  -2   9      391.16      414.55     31.51 o
  -3  -2   9        4.26       -0.30      3.83 o
  -2  -2   9      166.27      167.07      9.46 o
  -1  -2   9       93.47      118.69      8.07 o
   0  -2   9       78.46       70.57      6.31 o
   1  -2   9       13.89       11.49      3.46 o
   2  -2   9       56.36       55.26      6.23 o
   3  -2   9       34.85       42.93      8.31 o
   4  -2   9        5.76        8.60      4.63 o
   5  -2   9        9.02       16.62      7.62 o
   6  -2   9       13.55        4.15      7.62 o
   7  -2   9      116.12      121.87     15.23 o
  -8  -1   9       71.80       51.93     11.08 o
  -7  -1   9      180.87      157.88     15.23 o
  -6  -1   9      315.18      267.98     16.62 o
  -5  -1   9      221.22      191.81     15.23 o
  -4  -1   9      292.18      286.93     12.81 o
  -3  -1   9       60.63       64.64     12.46 o
  -2  -1   9       17.90       22.99      4.82 o
  -1  -1   9      138.53      155.84      9.05 o
   0  -1   9       75.08       71.92      6.31 o
   1  -1   9       71.98       84.04      6.49 o
   2  -1   9      190.80      216.05     13.85 o
   3  -1   9       37.88       41.55      8.31 o
   4  -1   9       20.72       22.16      6.92 o
   5  -1   9        1.86       15.63      6.23 o
   6  -1   9        0.33        0.00      6.92 o
   7  -1   9        7.72       -1.38      7.62 o
  -8   0   9      297.48      304.68     20.08 o
  -7   0   9      215.09      216.74     18.70 o
  -6   0   9      231.52      272.14     17.31 o
  -5   0   9       32.07       29.78      8.31 o
  -4   0   9       70.91       66.94      7.48 o
  -3   0   9      278.07      295.64     11.93 o
  -2   0   9      324.70      311.44     11.44 o
  -1   0   9       26.32       27.74      5.19 o
   0   0   9      123.38      112.67      7.65 o
   1   0   9      153.84      146.80     13.16 o
   2   0   9      230.32      241.67     15.23 o
   3   0   9     2114.79     2005.36     46.39 o
   4   0   9      185.28      199.43     16.62 o
   5   0   9       68.15       92.79     13.16 o
   6   0   9       17.02       13.19      5.61 o
   7   0   9       75.50       78.25     13.16 o
  -7   1   9        4.45        5.54      6.92 o
  -6   1   9       30.78       25.62      7.62 o
  -5   1   9       49.65       57.47      9.69 o
  -4   1   9       10.98        7.22      4.99 o
  -3   1   9       18.39       13.28      6.92 o
  -2   1   9        1.50        6.88      4.15 o
  -1   1   9      173.51      179.94     12.46 o
   0   1   9       12.20       18.01      6.58 o
   1   1   9      121.94      121.18     13.16 o
   2   1   9      149.50      118.41     13.16 o
   3   1   9       31.85       47.09      9.69 o
   4   1   9        0.64        2.77      6.23 o
   5   1   9       27.92       31.16      9.69 o
   6   1   9       20.57       13.16      7.62 o
   7   1   9       46.74       37.81      7.79 o
  -7   2   9      131.04      164.80     16.62 o
  -6   2   9      140.26      179.35     16.62 o
  -5   2   9       24.70       29.78      8.31 o
  -4   2   9       35.58       32.78      6.28 o
  -3   2   9       83.47       89.34      8.15 o
  -2   2   9       65.37       76.82      7.65 o
  -1   2   9      279.49      291.09     13.85 o
   0   2   9      515.79      504.80     22.16 o
   1   2   9       36.97       39.47      9.00 o
   2   2   9       30.50       33.24      9.00 o
   3   2   9       39.40       47.09      9.69 o
   4   2   9      150.33      139.88     15.23 o
   5   2   9       21.95       18.00      7.62 o
   6   2   9       21.95       15.23      7.62 o
  -6   3   9      250.21      263.13     20.08 o
  -5   3   9       38.07       38.78      9.00 o
  -4   3   9        6.11       10.27      5.24 o
  -3   3   9      500.03      473.73     15.46 o
  -2   3   9      360.37      353.47     18.70 o
  -1   3   9      511.11      495.80     22.85 o
   0   3   9      257.92      274.91     18.00 o
   1   3   9      182.28      154.42     15.23 o
   2   3   9       86.11       72.02     11.08 o
   3   3   9       40.06       39.47      9.00 o
   4   3   9       48.07       38.78      9.69 o
   5   3   9       31.08       20.77      8.31 o
   6   3   9       19.60       10.39      8.31 o
  -6   4   9        3.01       11.08      7.62 o
  -5   4   9       17.36       20.77      8.31 o
  -4   4   9      121.39      113.82     10.32 o
  -3   4   9      111.80      110.46      9.46 o
  -2   4   9        1.93        8.31      7.62 o
  -1   4   9        5.01        2.77      6.92 o
   0   4   9        8.77       12.46      8.31 o
   1   4   9       89.02       84.48     12.46 o
   2   4   9        4.84        6.92      7.62 o
   3   4   9        5.45        9.69      6.92 o
   4   4   9       12.66       18.70      7.62 o
   5   4   9       31.76       25.62      9.00 o
  -5   5   9       82.85       89.33     13.16 o
  -4   5   9      121.03      124.21     10.98 o
  -3   5   9       38.19       40.85     11.77 o
  -2   5   9      162.56      170.34     17.31 o
  -1   5   9       30.58       37.39      9.69 o
   0   5   9       15.04       13.16      8.31 o
   1   5   9      151.22      134.34     15.23 o
   2   5   9        4.21        3.46      6.92 o
   3   5   9        2.72        6.92      6.92 o
   4   5   9       18.86       11.77      8.31 o
  -3   6   9      183.12      175.88     20.08 o
  -2   6   9       38.09       38.78     11.77 o
  -1   6   9       21.19       15.23      9.00 o
   0   6   9       49.90       46.39     11.77 o
   1   6   9       73.00       79.63     12.46 o
   2   6   9       50.15       47.09     10.39 o
   3   6   9       62.44       67.86     12.46 o
  -2 -11  10       34.97       46.39     10.39 o
  -1 -11  10       75.01       74.09     12.46 o
   0 -11  10      112.53      130.18     15.23 o
   1 -11  10      121.07      119.80     14.54 o
   2 -11  10      115.72      110.10     13.85 o
  -4 -10  10       13.73        6.92      7.62 o
  -3 -10  10       55.51       48.47     11.08 o
  -2 -10  10      120.56      114.26     13.85 o
  -1 -10  10       21.14       33.24      9.00 o
   0 -10  10       55.32       40.85      9.69 o
   1 -10  10       73.22       83.79     11.77 o
   2 -10  10       19.29       22.85      9.00 o
   3 -10  10        0.53        4.15      6.92 o
  -5  -9  10       87.20       94.17     13.85 o
  -4  -9  10       63.54       51.93     10.39 o
  -3  -9  10      188.21      173.81     16.62 o
  -2  -9  10      159.31      140.57     13.85 o
  -1  -9  10       25.39       22.85      7.62 o
   0  -9  10      208.59      205.66     16.62 o
   1  -9  10        0.26        4.15      6.23 o
   2  -9  10       20.61       33.93      8.31 o
   3  -9  10        0.56        0.55      4.63 o
   4  -9  10       15.16       15.23      7.62 o
  -6  -8  10       26.27       31.16     10.39 o
  -5  -8  10       88.06       85.17     12.46 o
  -4  -8  10      361.41      322.68     19.39 o
  -3  -8  10      475.50      427.25     20.77 o
  -2  -8  10      208.92      189.04     15.93 o
  -1  -8  10      118.12      118.41     12.46 o
   0  -8  10       45.80       46.39      9.00 o
   1  -8  10        8.96        4.15      5.54 o
   2  -8  10       21.84       30.47      8.31 o
   3  -8  10      176.65      167.57     15.23 o
   4  -8  10      510.75      565.04     23.54 o
   5  -8  10       27.06       13.85      8.31 o
  -6  -7  10       53.72       45.70     11.08 o
  -5  -7  10      106.11      111.49     13.85 o
  -4  -7  10       17.93       15.23      7.62 o
  -3  -7  10        6.78        2.77      6.92 o
  -2  -7  10      108.73       96.94     11.77 o
  -1  -7  10      133.40      141.95     13.85 o
   0  -7  10       43.25       54.01      9.00 o
   1  -7  10       39.02       42.24      8.31 o
   2  -7  10      115.73      132.26     13.16 o
   3  -7  10       29.77       15.23      6.92 o
   4  -7  10       34.90       31.16      8.31 o
   5  -7  10      153.06      141.58     10.94 o
   6  -7  10       11.78        6.92      8.31 o
  -7  -6  10       10.75        1.38      7.62 o
  -6  -6  10      297.12      318.53     19.39 o
  -5  -6  10       81.63       90.02     12.46 o
  -4  -6  10        0.62       -5.54      5.54 o
  -3  -6  10      152.95      156.50     13.85 o
  -2  -6  10        1.34       -1.38      5.54 o
  -1  -6  10       52.88       75.48     10.39 o
   0  -6  10       34.85       32.55      7.62 o
   1  -6  10      116.18      104.56     11.08 o
   2  -6  10      111.59      104.56     11.08 o
   3  -6  10      104.31      110.10     11.77 o
   4  -6  10       82.41      100.08     12.00 o
   5  -6  10       25.82        9.69      7.62 o
   6  -6  10        3.48        4.15      7.62 o
  -7  -5  10      363.39      400.24     22.85 o
  -6  -5  10      226.90      231.97     19.39 o
  -5  -5  10      479.45      484.72     22.85 o
  -4  -5  10      759.64      764.47     27.01 o
  -3  -5  10      124.26      129.49     13.16 o
  -2  -5  10      545.81      594.82     22.16 o
  -1  -5  10       65.77       66.48      9.69 o
   0  -5  10       95.09      107.33     11.08 o
   1  -5  10      475.34      474.33     18.70 o
   2  -5  10      126.30      139.49      8.56 o
   3  -5  10      192.05      197.85     21.12 o
   4  -5  10       32.76       31.85      8.31 o
   5  -5  10      102.67      120.20      9.79 o
   6  -5  10      115.18      118.41     15.23 o
  -7  -4  10       14.10       35.32      9.69 o
  -6  -4  10       15.02       18.70      7.62 o
  -5  -4  10      113.47      102.48     12.46 o
  -4  -4  10        0.90        0.69      5.54 o
  -3  -4  10       10.73       18.43      5.12 o
  -2  -4  10       80.30       85.22      7.34 o
  -1  -4  10       23.93       26.94      5.12 o
   0  -4  10      251.80      235.39     11.08 o
   1  -4  10       85.69       81.82      7.09 o
   2  -4  10      211.01      210.14      9.26 o
   3  -4  10       11.18        9.65      4.14 o
   4  -4  10        7.28        2.77      5.54 o
   5  -4  10       94.98       98.34      8.81 o
   6  -4  10       37.07       43.62     11.08 o
  -7  -3  10       76.77       90.71     13.16 o
  -6  -3  10      130.96      117.72     13.85 o
  -5  -3  10      149.50      142.65     13.85 o
  -4  -3  10        0.97        0.11      4.48 o
  -3  -3  10       69.64       72.05      7.34 o
  -2  -3  10       85.22       95.49     12.81 o
  -1  -3  10       28.51       31.52      7.62 o
   0  -3  10      118.52      123.87      8.28 o
   1  -3  10      385.85      409.83     13.50 o
   2  -3  10       74.18       76.97      6.80 o
   3  -3  10       35.02       46.39      9.00 o
   4  -3  10       38.95       42.24      9.00 o
   5  -3  10        1.86        0.69      6.23 o
   6  -3  10       77.77       72.02     12.46 o
   7  -3  10        3.20       -2.08      8.31 o
  -7  -2  10      158.30      200.81     18.70 o
  -6  -2  10       31.64       31.85      8.31 o
  -5  -2  10       62.83       64.40     10.39 o
  -4  -2  10      626.79      601.12     17.34 o
  -3  -2  10      757.30      774.36     19.08 o
  -2  -2  10      195.78      199.92     12.46 o
  -1  -2  10       61.08       72.81      6.80 o
   0  -2  10      262.77      286.25     11.13 o
   1  -2  10      260.65      260.37      9.96 o
   2  -2  10      260.82      269.37     15.93 o
   3  -2  10      262.85      270.06     16.62 o
   4  -2  10      168.08      148.19     14.54 o
   5  -2  10      170.93      134.34     14.54 o
   6  -2  10      151.67      132.26     15.23 o
  -7  -1  10        3.64        3.46      6.92 o
  -6  -1  10       66.42       45.01      9.69 o
  -5  -1  10        0.17       -4.85      4.85 o
  -4  -1  10      343.06      358.87     28.04 o
  -3  -1  10        1.93        6.20      9.00 o
  -2  -1  10       64.15       80.52      7.79 o
  -1  -1  10       17.34       18.01      4.82 o
   0  -1  10      135.30      122.34     11.08 o
   1  -1  10       51.33       55.40      9.69 o
   2  -1  10       23.04       16.62      7.62 o
   3  -1  10       43.49       42.24      9.69 o
   4  -1  10      113.35      137.11     14.54 o
   5  -1  10        9.71        1.38      6.23 o
   6  -1  10        7.34       12.46      9.00 o
  -7   0  10       79.57       85.86     13.16 o
  -6   0  10       67.65       62.32     11.08 o
  -5   0  10      174.25      140.57     14.54 o
  -4   0  10      174.29      161.91     10.94 o
  -3   0  10      191.15      190.11     11.44 o
  -2   0  10      121.65      113.96      8.97 o
  -1   0  10        8.26       -0.26      3.56 o
   0   0  10      339.84      375.63     12.48 o
   1   0  10      149.86      155.80     14.54 o
   2   0  10      121.32      128.10     13.85 o
   3   0  10      182.25      193.89     16.62 o
   4   0  10      165.48      157.19     15.93 o
   5   0  10        9.56       11.08      7.62 o
   6   0  10        6.63        2.77      6.92 o
  -6   1  10      188.17      179.35     16.62 o
  -5   1  10      137.94      124.64     13.85 o
  -4   1  10       33.27       31.32     16.97 o
  -3   1  10       62.52       75.87     11.77 o
  -2   1  10      166.12      177.86     11.13 o
  -1   1  10      413.50      460.24     14.14 o
   0   1  10      424.49      448.71     22.16 o
   1   1  10      458.02      463.95     22.16 o
   2   1  10      187.63      204.27     17.31 o
   3   1  10      171.45      191.81     17.31 o
   4   1  10      237.90      217.43     18.70 o
   5   1  10      124.26       83.09     13.16 o
   6   1  10       29.68       24.24      9.69 o
  -6   2  10       62.05       50.55     10.39 o
  -5   2  10       25.20       26.91     11.08 o
  -4   2  10        0.79       -2.08      6.92 o
  -3   2  10        2.44        1.38      4.48 o
  -2   2  10        0.61       -0.77      3.81 o
  -1   2  10      148.91      141.95     15.93 o
   0   2  10        2.48        3.46      6.92 o
   1   2  10       32.04       33.93      9.69 o
   2   2  10       10.33       -4.85      6.23 o
   3   2  10       63.64       51.24     11.08 o
   4   2  10       10.62        3.46      6.92 o
   5   2  10       84.23       78.94     12.46 o
  -5   3  10      163.55      170.36     12.64 o
  -4   3  10        3.87        7.50      9.69 o
  -3   3  10      192.56      203.55     12.31 o
  -2   3  10       36.50       34.62     11.08 o
  -1   3  10       24.03       21.47      8.31 o
   0   3  10      185.29      137.11     15.23 o
   1   3  10       39.45       31.85      9.00 o
   2   3  10       23.39       30.47      9.00 o
   3   3  10       10.18       12.46      8.31 o
   4   3  10       78.45       63.01     11.77 o
  -4   4  10      164.80      163.62     12.48 o
  -3   4  10       30.93       31.85     11.08 o
  -2   4  10      629.41      614.21     28.39 o
   0   4  10      352.23      382.24     21.47 o
   1   4  10      266.14      258.29     18.00 o
   2   4  10       29.56       27.70      9.00 o
   3   4  10        2.74       15.23      8.31 o
  -3   5  10       83.14       59.55     14.54 o
  -2   5  10        9.39        9.00      9.00 o
  -1   5  10        5.71        4.85      8.31 o
   0   5  10        0.08       -6.23      6.23 o
   1   5  10       20.50       31.85     10.39 o
   2   5  10        0.23       -5.54      6.23 o
  -2 -10  11       48.19       47.09     11.08 o
  -1 -10  11       55.37       65.09     11.77 o
   0 -10  11       99.38      115.64     13.85 o
   1 -10  11      160.36      137.11     15.23 o
   2 -10  11      157.52      164.80     16.62 o
  -4  -9  11        8.03        1.38      7.62 o
  -3  -9  11       45.09       27.70      9.00 o
  -2  -9  11      195.94      160.65     15.93 o
  -1  -9  11      316.75      291.52     18.00 o
   0  -9  11       65.79       67.17     11.08 o
   1  -9  11       32.28       34.62      9.00 o
   2  -9  11        5.70        6.23      6.92 o
   3  -9  11       16.92       13.16      8.31 o
  -5  -8  11       71.19       93.48     13.85 o
  -4  -8  11       22.29       19.39      9.00 o
  -3  -8  11       60.20       73.40     12.46 o
  -2  -8  11        0.33        6.92      6.23 o
  -1  -8  11        2.45       11.77      6.23 o
   0  -8  11        8.62        4.15      5.54 o
   1  -8  11      116.97      110.10     12.46 o
   2  -8  11       36.35       24.93      7.62 o
   3  -8  11       33.13       32.55      9.00 o
   4  -8  11      191.37      225.74     18.00 o
  -5  -7  11       92.37       53.32     11.08 o
  -4  -7  11      150.65      126.03     14.54 o
  -3  -7  11      100.03       99.71     12.46 o
  -2  -7  11      101.21       94.87     12.46 o
  -1  -7  11      130.80      141.95     13.85 o
   0  -7  11      131.85      132.26     13.16 o
   1  -7  11      144.16      141.95     13.16 o
   2  -7  11      117.05      124.64     13.16 o
   3  -7  11      269.71      317.84     18.00 o
   4  -7  11      142.05      153.03     15.23 o
  -6  -6  11        7.15        5.54      7.62 o
  -5  -6  11       63.70       99.71     13.85 o
  -4  -6  11      106.29      106.64     13.16 o
  -3  -6  11       16.65       13.16      6.92 o
  -2  -6  11      130.12      135.03     13.85 o
  -1  -6  11       98.51       90.71     11.08 o
   0  -6  11      105.21       98.33     11.77 o
   1  -6  11       37.56       33.24      7.62 o
   2  -6  11       57.95       51.24      9.00 o
   3  -6  11       60.97       63.71      9.69 o
  -6  -5  11       45.21       24.93      9.00 o
  -5  -5  11       18.14       21.47      8.31 o
  -4  -5  11        1.89        5.54      6.23 o
  -3  -5  11      188.41      204.97     16.62 o
  -2  -5  11       23.58       43.62      9.00 o
  -1  -5  11        0.56       -4.85      4.85 o
   0  -5  11      124.24      141.95     13.16 o
   1  -5  11      181.28      222.28     13.85 o
   2  -5  11       43.95       51.93      9.00 o
   4  -5  11       64.53      101.10     12.46 o
   5  -5  11        0.57       -4.85      6.23 o
  -6  -4  11       56.32       55.40     11.77 o
  -5  -4  11      163.90      142.65     14.54 o
  -4  -4  11       28.31       38.78      9.00 o
  -3  -4  11      127.65      124.64     12.46 o
  -2  -4  11      154.64      156.50     14.54 o
  -1  -4  11      540.65      550.78     15.42 o
   0  -4  11      412.94      443.90     13.68 o
   1  -4  11      493.38      467.45     13.90 o
   2  -4  11      456.39      495.12     14.17 o
   3  -4  11       48.62       54.01      9.69 o
   4  -4  11       21.18       23.54      8.31 o
   5  -4  11        8.68       24.24      8.31 o
   6  -4  11      136.62      129.49     15.93 o
  -6  -3  11        0.32       11.08      7.62 o
  -5  -3  11        2.02       -1.38      5.54 o
  -4  -3  11       80.63       90.23      9.05 o
  -3  -3  11      166.88      162.05     27.35 o
  -2  -3  11       28.14       37.19      6.31 o
  -1  -3  11       24.18       25.30      5.39 o
   0  -3  11      171.84      169.29     21.47 o
   1  -3  11       47.19       57.56     11.43 o
   2  -3  11        1.59        8.31      6.23 o
   3  -3  11       77.25       70.63     11.08 o
   4  -3  11        1.53        3.46      6.92 o
   5  -3  11        0.58       -5.54      6.23 o
   6  -3  11        0.45       11.77      7.62 o
  -6  -2  11        1.13        4.15      6.23 o
  -5  -2  11      100.77      102.48     13.16 o
  -4  -2  11       43.09       33.90     15.93 o
  -3  -2  11      262.92      273.76     12.12 o
  -2  -2  11      107.66      124.74      9.26 o
  -1  -2  11      163.75      169.47     10.14 o
   0  -2  11      108.35      104.55      8.28 o
   1  -2  11      244.64      229.20     15.93 o
   2  -2  11       18.94       36.70      9.00 o
   3  -2  11       34.55       40.16      9.69 o
   4  -2  11        0.26        0.00      6.23 o
   5  -2  11       10.42       -1.38      6.23 o
  -6  -1  11       61.18       58.86     11.77 o
  -5  -1  11        2.96       18.70      7.62 o
  -4  -1  11      106.59      107.47      9.65 o
  -3  -1  11      474.87      475.47     15.96 o
  -2  -1  11      260.63      275.78     14.89 o
  -1  -1  11      216.47      240.18     11.48 o
   0  -1  11       54.42       59.97      6.99 o
   1  -1  11       30.19       43.62      9.69 o
   2  -1  11       59.45       74.09     11.77 o
   3  -1  11       64.07       84.48     12.46 o
   4  -1  11       98.18       95.56     13.16 o
   5  -1  11      116.65      127.41     15.93 o
  -6   0  11        1.96       13.16      7.62 o
  -5   0  11        3.44        5.54      6.92 o
  -4   0  11       57.82       49.72     10.04 o
  -3   0  11       87.06       80.45     18.70 o
  -2   0  11       52.85       54.99      7.96 o
  -1   0  11       28.62       19.47      4.99 o
   0   0  11        0.20        3.46      6.92 o
   1   0  11       86.56       75.48     11.77 o
   2   0  11       44.78       45.01      9.69 o
   3   0  11       54.74       42.24     10.39 o
   4   0  11      140.79      119.80     15.23 o
   5   0  11       23.52       15.93      9.00 o
  -5   1  11       25.24       28.46      6.99 o
  -4   1  11       49.17       52.39      7.98 o
  -3   1  11      112.15      109.39     11.43 o
  -2   1  11      133.76      129.03      9.82 o
  -1   1  11       50.38       69.94     12.46 o
   0   1  11       45.40       49.86     11.08 o
   1   1  11      116.01      108.02     13.85 o
   2   1  11       10.68       23.54      9.00 o
   3   1  11        2.52       -2.08      6.23 o
   4   1  11      360.12      292.91     20.08 o
  -5   2  11      135.24      143.79     13.16 o
  -4   2  11       24.86       23.79      6.40 o
  -3   2  11       59.53       64.83      8.28 o
  -2   2  11      210.00      195.97     20.08 o
   0   2  11      309.49      308.84     20.77 o
   1   2  11       22.78       31.16      9.69 o
   2   2  11       32.68       22.16      9.00 o
   3   2  11        2.66       -0.69      6.92 o
   4   2  11       11.72        9.69      8.31 o
  -4   3  11       23.04       22.46      6.65 o
  -3   3  11        3.36       -7.62      8.31 o
  -2   3  11        0.19        0.69      9.00 o
  -1   3  11        7.72        7.62      8.31 o
   0   3  11        0.09       -2.08      6.92 o
   1   3  11        0.83       10.39      7.62 o
   2   3  11       49.84       56.78     11.77 o
   3   3  11       15.21       23.54      9.00 o
  -2   4  11      137.47      126.72     16.62 o
  -1   4  11        3.74        9.00      8.31 o
   0   4  11        8.82        2.08      7.62 o
   1   4  11        5.29        4.85      8.31 o
  -1  -9  12       77.99       74.79     12.46 o
   0  -9  12       21.72       24.93      9.00 o
   1  -9  12      121.86       84.48     13.16 o
  -3  -8  12       14.54       12.46      7.62 o
  -2  -8  12        4.35       27.70      9.00 o
  -1  -8  12       39.82       44.32      9.69 o
   0  -8  12       68.24       65.78     11.08 o
   1  -8  12       17.96       17.31      7.62 o
   2  -8  12       20.93       31.16      9.00 o
  -4  -7  12       14.56       11.77      7.62 o
  -3  -7  12       74.69       49.16     10.39 o
  -2  -7  12       21.46       25.62      8.31 o
  -1  -7  12        1.38        6.23      6.92 o
   0  -7  12        3.11        6.92      6.92 o
   1  -7  12       76.85       81.71     11.77 o
   2  -7  12       11.84        8.31      6.92 o
   3  -7  12       39.81       52.63      9.69 o
  -4  -6  12      144.22      153.03     15.93 o
  -3  -6  12       55.06       56.78     11.08 o
  -2  -6  12      187.02      173.11     16.62 o
  -1  -6  12      107.39      104.56     12.46 o
   0  -6  12      121.41      130.18     13.85 o
   1  -6  12      128.71      119.10     12.46 o
   2  -6  12       81.29       77.56     11.08 o
  -5  -5  12        6.53       15.93      8.31 o
  -4  -5  12       33.74       51.24     10.39 o
  -3  -5  12        6.93        2.08      6.23 o
  -2  -5  12      265.02      285.29     17.31 o
  -1  -5  12        1.79        2.08      5.54 o
   0  -5  12        1.10       -4.15      4.15 o
   1  -5  12       19.51       29.08      7.62 o
   2  -5  12      134.90      128.80     12.46 o
  -5  -4  12       40.47       63.01     11.08 o
  -4  -4  12       81.83       91.40     12.46 o
  -3  -4  12       48.57       56.09     10.39 o
  -2  -4  12        1.66       -4.85      4.85 o
  -1  -4  12       77.77       61.63      9.69 o
   0  -4  12        4.82        4.48      4.50 o
   1  -4  12       19.14       20.17      5.61 o
   2  -4  12       91.90       88.63     12.46 o
   3  -4  12        0.18       -6.23      6.23 o
   4  -4  12        7.99        3.46      6.92 o
  -5  -3  12       51.00       42.24     10.39 o
  -4  -3  12       26.38       20.45      6.80 o
  -3  -3  12      140.31      131.12     10.45 o
  -2  -3  12      217.05      231.66     12.97 o
  -1  -3  12      182.50      216.26     24.93 o
   0  -3  12      135.02      165.60     10.74 o
   1  -3  12      313.68      293.60     18.70 o
   2  -3  12       31.36       21.47      8.31 o
   3  -3  12       22.55       40.16      9.69 o
   4  -3  12       14.35       18.70      8.31 o
  -5  -2  12       40.99       44.32     10.39 o
  -4  -2  12       23.12       22.08      6.80 o
  -3  -2  12      141.02      137.51     10.52 o
  -2  -2  12        5.43       -4.31      4.33 o
  -1  -2  12        5.45        8.41      4.99 o
   0  -2  12       48.46       67.86     11.77 o
   1  -2  12       58.37       51.93     10.39 o
   2  -2  12        2.40       -6.23      6.23 o
   3  -2  12       11.21        3.46      6.92 o
   4  -2  12        4.86       -0.69      6.92 o
  -5  -1  12       78.87       78.25     12.46 o
  -4  -1  12      162.61      162.49     11.93 o
  -3  -1  12      309.95      294.73     20.43 o
  -2  -1  12      192.04      195.66     12.42 o
  -1  -1  12        8.48        6.51      4.61 o
   0  -1  12       29.27       24.93      9.00 o
   1  -1  12       20.29       38.09      9.69 o
   2  -1  12       27.60       31.85      9.00 o
   3  -1  12       29.58       27.70      9.00 o
   4  -1  12        0.34       -5.54      5.54 o
  -4   0  12       39.03       37.22      7.15 o
  -3   0  12      106.29      123.70     10.64 o
  -2   0  12       62.38       63.32     15.58 o
  -1   0  12      107.04      121.87     15.23 o
   0   0  12        1.74        3.46      8.31 o
   1   0  12       58.64       49.86     11.08 o
   2   0  12       15.39       22.16      9.69 o
   3   0  12        6.15        1.38      6.92 o
  -3   1  12        1.04        2.02      5.63 o
  -2   1  12        5.99       14.54     10.39 o
  -1   1  12        2.86        3.46      8.31 o
   0   1  12       60.04       47.09     11.77 o
   1   1  12        3.50       -0.69      7.62 o
   2   1  12       14.32       16.62      9.69 o
   3   1  12       14.32       -4.85      8.31 o
  -2   2  12       25.64       36.70     11.77 o
  -1   2  12        5.25        9.69      9.00 o
   0   2  12       21.35       20.08      9.69 o
   1   2  12       72.80       60.94     12.46 o
  -1  -7  13       29.95       29.78      9.69 o
   0  -7  13       44.37       47.09      9.69 o
   1  -7  13        9.32        6.23      6.92 o
  -2  -6  13       38.46       46.39     10.39 o
  -1  -6  13        1.45        0.00      6.23 o
   0  -6  13       46.82       56.78     11.08 o
   1  -6  13       44.88       40.85      9.00 o
  -3  -5  13      228.23      197.35     18.70 o
  -2  -5  13       65.99       69.25     11.77 o
  -1  -5  13      427.05      512.42     23.54 o
   0  -5  13      130.54      132.95     13.85 o
   1  -5  13       64.85       78.94     11.08 o
  -3  -4  13        2.15       -6.92      6.92 o
  -2  -4  13       12.13        4.15      6.92 o
  -1  -4  13       20.85       29.08      8.31 o
   0  -4  13       11.99        2.77      6.92 o
   2  -4  13       14.88       19.39      9.00 o
  -3  -3  13        6.42        1.81      7.62 o
  -2  -3  13       64.44       60.16     18.35 o
  -1  -3  13       62.59       72.08     18.00 o
   0  -3  13       30.77       39.47     10.39 o
   1  -3  13        9.49       16.62      9.00 o
   2  -3  13       35.32       30.47      9.69 o
  -3  -2  13      229.01      231.58     13.61 o
  -2  -2  13      362.68      351.24     14.78 o
  -1  -2  13       72.53       90.02     13.85 o
   0  -2  13       21.40       19.39      9.00 o
   1  -2  13       19.16       12.46      9.00 o
   2  -2  13        2.36        2.77      8.31 o
  -2  -1  13        3.76       -1.88      4.72 o
  -1  -1  13       23.83        4.85      9.00 o
   0  -1  13        0.11        0.69      8.31 o
   1  -1  13       17.55       11.08      9.00 o
  -1   0  13       27.43       27.01     10.39 o
   0   0  13        0.31        4.15      8.31 o
 
